# Supplementary material for: Enhancing predictability of IDH mutation status in glioma patients at initial diagnosis: a comparative analysis of radiomics from MRI, [18F]FET PET, and TSPO PET
Source: Eur J Nucl Med Mol Imaging. 2024 Feb 24;51(8):2371–81. doi: 10.1007/s00259-024-06654-5 (PMC11178656; doi:10.1007/s00259-024-06654-5)
Supplement: Supplementary file 1 — Supplementary file1 (XLSX 327 KB) [file 259_2024_6654_MOESM1_ESM.xlsx]

## Sheet: Results
	Modality volumes	FET						GE180				Modality volumes	FET						GE180
	Subgr	TTP	TTP,TBR	Slope,SUV	Slope,TBR	TBR_20-40	TBR_5-15	13 TBR	16 TBR	18 TBR		All	TTP	TTP,TBR	Slope,SUV	Slope,TBR	TBR_20-40	TBR_5-15	13 TBR	16 TBR	18 TBR
	n included	46	46	46	46	46	46	49	44	38		n included	75	75	75	75	75	75	78	73	67
	max univariate	0.916556	0.946622	0.944089	0.935822	0.733089	0.911544	0.876933	0.870911	0.843533		max univariate	0.923601	0.962212	0.922778	0.945475	0.820237	0.940273	0.923492	0.927364	0.907855
	mean, not ring enh.	0.908744	0.946622	0.942111	0.929311	0.692422	0.884356	0.752367	0.793778	0.771267		mean, all data	0.913434	0.959202	0.922778	0.942444	0.776909	0.92001	0.86062	0.888	0.87497
	LR, not ring enh.	0.827194	0.826111	0.887844	0.8747	0.588489	0.789944	0.862633	0.858244	0.7576		LR,all data	0.853283	0.894838	0.872394	0.937828	0.708323	0.856485	0.905402	0.884	0.812824
	LR & age, not ring enh.	0.843506	0.832733	0.917578	0.892856	0.723244	0.823944	0.885133	0.903178	0.820133		LR & age, all data	0.897783	0.899606	0.915556	0.959253	0.824535	0.89199	0.937198	0.939606	0.885867
	LR & sex, not ring enh.	0.819383	0.822811	0.888722	0.876544	0.587433	0.792811	0.857597	0.851889	0.756733		LR & sex, all data	0.841232	0.890485	0.868727	0.937283	0.712343	0.859535	0.897847	0.881879	0.803248
	LR & age, sex, not ring enh.	0.842994	0.831867	0.916878	0.8927	0.723689	0.824344	0.884633	0.903178	0.820133		LR & age, sex all data	0.898429	0.901455	0.91702	0.959919	0.824263	0.89199	0.936814	0.939181	0.885867
	T2 volumes	FET						GE180	T1	T2		T2 volumes	FET						GE180	T1	T2
	Subgr	TTP	TTP,TBR	Slope,SUV	Slope,TBR	TBR_20-40	TBR_5-15	TBR	TBR	TBR		All	TTP	TTP,TBR	Slope,SUV	Slope,TBR	TBR_20-40	TBR_5-15	TBR	TBR	TBR
	n included	58	58	58	58	58	58	58	58	58		n included	87	87	87	87	87	87	87	87	87
	max univariate	0.938883	0.927143	0.948273	0.922416	0.798035	0.863276	0.855771	0.854267	0.841584		max univariate	0.900312	0.930807	0.883173	0.913309	0.870587	0.907659	0.908897	0.913215	0.81487
	mean, not ring enh.	0.932581	0.923244	0.948273	0.922416	0.677565	0.778857	0.853451	0.847895	0.781743		mean, all data	0.895083	0.921612	0.880183	0.913309	0.736128	0.823125	0.901641	0.905099	0.801348
	LR, not ring enh.	0.890492	0.912587	0.901378	0.883394	0.699517	0.794965	0.775816	0.783489	0.791933		LR,all data	0.889843	0.938626	0.894611	0.938094	0.843362	0.877654	0.856491	0.887066	0.864692
	LR & age, not ring enh.	0.915581	0.921124	0.923705	0.917035	0.803886	0.825702	0.882216	0.830892	0.881797		LR & age, all data	0.940213	0.964607	0.956286	0.964668	0.895397	0.91661	0.922476	0.915896	0.926795
	LR & sex, not ring enh.	0.890241	0.908644	0.90087	0.884994	0.707206	0.796165	0.781419	0.772016	0.786787		LR & sex, all data	0.885628	0.935766	0.892738	0.935555	0.844802	0.878296	0.856741	0.883995	0.863784
	LR & age, sex, not ring enh.	0.915581	0.92099	0.923933	0.917035	0.803886	0.825254	0.882308	0.830111	0.881244		LR & age, sex all data	0.940229	0.964535	0.956341	0.964668	0.895171	0.916166	0.922309	0.915952	0.926097
	Modality volumes	FET						GE180				Modality volumes	FET						GE180
	Subgr	TTP	TTP,TBR	Slope,SUV	Slope,TBR	TBR_20-40	TBR_5-15	13 TBR	16 TBR	18 TBR		All	TTP	TTP,TBR	Slope,SUV	Slope,TBR	TBR_20-40	TBR_5-15	13 TBR	16 TBR	18 TBR
	n included: f, m	21, 25	21, 25	21, 25	21, 25	21, 25	21, 25	21, 28	19, 25	15, 23		n included: f, m	31, 44	31, 44	31, 44	31, 44	31, 44	31, 44	31, 47	29, 44	25, 42
	LR & age, not ring enh., female	0.717	0.920667	0.829333	0.895	0.645	0.78	0.898	0.915667	0.514		LR & age, all data, female	0.7923	0.8849	0.8233	0.9386	0.7899	0.8587	0.9166	0.9475	0.941
	LR & age, not ring enh., male	0.842667	0.7975	0.873	0.788	0.53079	0.769333	0.832667	0.768667	0.689333		LR & age, all data, male	0.853238	0.867429	0.859762	0.920571	0.710667	0.84019	0.843048	0.852	0.769
	T2 volumes	FET						GE180	T1	T2		T2 volumes	FET						GE180	T1	T2
	Subgr	TTP	TTP,TBR	Slope,SUV	Slope,TBR	TBR_20-40	TBR_5-15	TBR	TBR	TBR		All	TTP	TTP,TBR	Slope,SUV	Slope,TBR	TBR_20-40	TBR_5-15	TBR	TBR	TBR
	n included: f, m	27, 31	27, 31	27, 31	27, 31	27, 31	27, 31	27, 31	27, 31	27, 31		n included: f, m	37, 50	37, 50	37, 50	37, 50	37, 50	37, 50	37, 50	37, 50	37, 50
	LR & age, not ring enh., female	0.810889	0.939333	0.722	0.906222	0.636667	0.851556	0.642667	0.606	0.696889		LR & age, all data, female	0.823867	0.969667	0.815133	0.935133	0.7476	0.8822	0.805	0.7444	0.789133
	LR & age, not ring enh., male	0.944111	0.815778	0.923222	0.866444	0.671889	0.745833	0.755389	0.7845	0.783		LR & age, all data, male	0.932571	0.911429	0.909333	0.932571	0.804571	0.841143	0.904762	0.88019	0.811429

## Sheet: Reporting-table
Patient
Topic	Modality	Item	Description	Applied methods
Region of interest [1]		1	Describe the region of interest that is being imaged.	Glioma
Patient preparation		2a	Describe specific instructions given to patients prior to image acquisition, e.g. fasting prior to imaging.	Fasting 6 hours before PET
		2b	Describe administration of drugs to the patient prior to image acquisition, e.g. muscle relaxants.	None for PET
		2c	Describe the use of specific equipment for patient comfort during scanning, e.g. ear plugs.	None for PET. Ear plugs for MRI
Radioactive tracer	PET, SPECT	3a	Describe which radioactive tracer was administered to the patient, e.g. 18F-FDG.	18F-FET and 18F-GE180
	PET, SPECT	3b	Describe the administration method.	Slow intravenous bolus injection (arm vein, flush with 10 ml NaCl)
	PET, SPECT	3c	Describe the injected activity of the radioactive tracer at administration.	FET: 179±18 MBq, GE180: 182±15 MBq
	PET, SPECT	3d	Describe the uptake time prior to image acquisition.	Dynamic acuisition starting with injection for FET and 60 Min p.i. for GE180
	PET, SPECT	3e	Describe how competing substance levels were controlled. [2]	n.a.
Contrast agent		4a	Describe which contrast agent was administered to the patient.	0.1 mmol/kg gadobenate dimeglumine, Gd-BOPTA, MultiHance; Bracco Imaging, Milan, Italy
		4b	Describe the administration method.	MRI contrast media injector or per hand. 1 ml per second flow in both cases.
		4c	Describe the injected quantity of contrast agent.	0.1 mmol/kg
		4d	Describe the uptake time prior to image acquisition.	Most of the protocol is without contrast. Contrast is injected after 7-8 seconds during the first contrast sequence.
		4e	Describe how competing substance levels were controlled.	n.a.
Comorbidities		5	Describe if the patients have comorbidities that affect imaging. [3]	No neuroinflammatory CNS disease such as MS or similar known.
Acquisition [4]
Topic	Modality	Item	Description
Acquisition protocol		6	Describe whether a standard imaging protocol was used, and where its description may be found.	For PET see manuscript, for MRI see MRI-protocol.pdf
Scanner type		7	Describe the scanner type(s) and vendor(s) used in the study.	PET: Biograph 64, Siemens Healthineers, Erlangen, Germany; MRI: predominantly Siemens MAGNETOM Skyra
Imaging modality		8	Clearly state the imaging modality that was used in the study, e.g. CT, MRI.	PET and MRI
Static/dynamic scans		9a	State if the scans were static or dynamic.	Dyanmic FET PET, static GE180 PET, static MRI
	Dynamic scans	9b	Describe the acquisition time per time frame.	dynamic FET: 6 × 10 s, 4 × 30 s, 1 × 2 min, 3 × 5 min, 2 × 10 min
	Dynamic scans	9c	Describe any temporal modelling technique that was used.	None.
Scanner calibration		10	Describe how and when the scanner was calibrated.	PET: Calibration every half year as part of clinical routine
Patient instructions		11	Describe specific instructions given to the patient during acquisition, e.g. breath holding.	PET: avoid movement, head was fixed with a tape
Anatomical motion correction		12	Describe the method used to minimise the effect of anatomical motion.	Dynamic PET: Motion correction using Pmod Fusion tool (see manuscript)
Scan duration		13	Describe the duration of the complete scan or the time per bed position.	FET: 40 minutes; GE180: 20 minutes; one bed position
Time-of-flight	PET	16	State if scanner time-of-flight capabilities are used during acquisition.	No.
RF coil	MRI	17	Describe what kind RF coil used for acquisition, incl. vendor.	See MRI-protocol.pdf
Scanning sequence	MRI	18a	Describe which scanning sequence was acquired.	See MRI-protocol.pdf
	MRI	18b	Describe which sequence variant was acquired.	See MRI-protocol.pdf
	MRI	18c	Describe which scan options apply to the current sequence, e.g. flow compensation, cardiac gating.	See MRI-protocol.pdf
Repetition time	MRI	19	Describe the time in ms between subsequent pulse sequences.	See MRI-protocol.pdf
Echo time	MRI	20	Describe the echo time in ms.	See MRI-protocol.pdf
Echo train length	MRI	21	Describe the number of lines in k-space that are acquired per excitation pulse.	See MRI-protocol.pdf
Inversion time	MRI	22	Describe the time in ms between the middle of the inverting RF pulse to the middle of the excitation pulse.	See MRI-protocol.pdf
Flip angle	MRI	23	Describe the flip angle produced by the RF pulses.	See MRI-protocol.pdf
Acquisition type	MRI	24	Describe the acquisition type of the MRI scan, e.g. 3D.	See MRI-protocol.pdf
k-space traversal	MRI	25	Describe the acquisition trajectory of the k-space.	See MRI-protocol.pdf
Number of averages/ excitations	MRI	26	Describe the number of times each point in k-space is sampled.	See MRI-protocol.pdf
Magnetic field strength	MRI	27	Describe the nominal strength of the MR magnetic field.	See MRI-protocol.pdf
Reconstruction [5]
Topic	Modality	Item	Description
In-plane resolution		28	Describe the distance between pixels, or alternatively the field of view and matrix size.	2.036 × 2.036 mm^2
Image slice thickness		29	Describe the slice thickness.	2.027 mm
Image slice spacing		30	Describe the distance between image slices. [6]	2.027 mm
Reconstruction method	PET	32a	Describe which reconstruction method was used, e.g. 3D OSEM.	3D OSEM
	PET	32b	Describe the number of iterations for iterative reconstruction.	4
	PET	32c	Describe the number of subsets for iterative reconstruction.	21
Point spread function modelling	PET	33	Describe if and how point-spread function modelling was performed.	no
Image corrections	PET	34a	Describe if and how attenuation correction was performed.	yes: CT
	PET	34b	Describe if and how other forms of correction were performed, e.g. scatter correction, randoms correction, dead time correction etc.	random and scattered coincidences, dead time, and decay: Biograph 64 True Point: TrueC, a highly efficient, model-based Compton scatter correction system using Monte Carlo-based computational techniques
Reconstruction method	MRI	35a	Describe the reconstruction method used to reconstruct the image from the k-space information.	See MRI-protocol.pdf
	MRI	35b	Describe any artifact suppression methods used during reconstruction to suppress artifacts due to undersampling of k-space.	See MRI-protocol.pdf
Image registration
Topic	Modality	Item	Description
Registration method		37	Describe the method used to register multi-modality imaging.	rigid matching of different modalities (PMOD Fusion tool: Human changing trilinear interpolation, normalized mutual information dissimilarity, sample rate start 5.2 mm and final 4.0 mm, function tolerance 1.0E-4, no smoothing)
Image processing
Data conversion
Topic	Modality	Item	Description
SUV normalisation	PET	38	Describe which standardised uptake value (SUV) normalisation method is used.	None
Other data conversions		40	Describe any other conversions that are performed to generate e.g. perfusion maps.	Normalization of intensities to healthy background signal. PET using crescent shaped VOI including grey and white matter and MRI using white matter VOI (see mansucript and citation)
Post-acquisition processing
Topic	Modality	Item	Description
Anti-aliasing		41	Describe the method used to deal with anti-aliasing when down-sampling during interpolation.	None
Noise suppression		42	Describe methods used to suppress image noise.	None
Post-reconstruc tion smoothing filter	PET	43	Describe the width of the Gaussian filter (FWHM) to spatially smooth intensities.	5 mm Gaussian
Skull stripping	MRI (brain)	44	Describe method used to perform skull stripping.	None
Non-uniformity correction [7]	MRI	45	Describe the method and settings used to perform non-uniformity correction.	None
Intensity normalisation		46	Describe the method and settings used to normalise intensity distributions within a patient or patient cohort.	Normalization to healthy background (see Item 40)
Other post-acquisitio n processing methods		47	Describe any other methods that were used to process the image and are not mentioned separately in this list.	None
Segmentation
Topic	Modality	Item	Description
Segmentation method		48a	Describe how regions of interest were segmented, e.g. manually.	See manuscript section "delineation of tumor volumes"
		48b	Describe the number of experts, their expertise and consensus strategies for manual delineation.	Manual steps included healthy background definition and definietion of confining VOIs for exclusion of ventricles, vessels, skull, or mucous membranes. The segmentations themselves were automatic. Manual VOIs were delineated by 3 experts and all were subsequently checked by the first author.
		48c	Describe methods and settings used for semi-automatic and fully automatic segmentation.	See manuscript section "delineation of tumor volumes"
		48d	Describe which image was used to define segmentation in case of multi-modality imaging.	Segmentation using BraTS-Toolkit and model "mic-dkfz" from Isensee et al.: total segmented tumor volume
Conversion to mask		49	Describe the method used to convert polygonal or mesh-based segmentations to a voxel-based mask.	None.
Image interpolation
Topic	Modality	Item	Description
Interpolation method		50a	Describe which interpolation algorithm was used to interpolate the image.	"sitkLinear " interpolation in pyradiomics
		50b	Describe how the position of the interpolation grid was defined, e.g. align by center.	Pyradiomics standard: the resampling grid is aligned to the input origin
		50c	Describe how the dimensions of the interpolation grid were defined, e.g. rounded to nearest integer.	In-plane resolution was not changed only slice thickness was interpolated to match the dimensions in plane and thus achieve isotropic voxels
		50d	Describe how extrapolation beyond the original image was handled.	Trilinear interpolation for registration of multi-modal images (Item 37)
Voxel dimensions		51	Describe the size of the interpolated voxels.	2.036 × 2.036 × 2.036 mm^3
ROI interpolation
Topic	Modality	Item	Description
Interpolation method		53	Describe which interpolation algorithm was used to interpolate the region of interest mask.	PET volumes were defined in PET space and then directly inserted in the described pyradiomics workflow. MRI volumes were defined in BraTS space and transformed to PET space using nearest neighbour interpolation (only one transformation step). Segment masks are always resampled using "sitkNearestNeighbor" in pyradioimcs (Item 50).
Partially masked voxels		54	Describe how partially masked voxels after interpolation are handled.	Due to the application of nearest neighbour interpolation there are no partially masked voxels
Re-segmentation
Topic	Modality	Item	Description
Re-segmentation methods		55	Describe which methods and settings are used to re-segment the ROI intensity mask.	None.
Discretisation
Topic	Modality	Item	Description
Discretisation method [8]		56a	Describe the method used to discretise image intensities.	Fixed intensity bin width
		56b	Describe the number of bins (FBN) or the bin size (FBS) used for discretisation.	Average IQR/4 (see manuscript for details)
		56c	Describe the lowest intensity in the first bin for FBS discretisation. [9]	Pyradiomics standard: Bins are defined such, that the bin edges are equally spaced from zero, and that the leftmost edge is smaller than the lowest intensity before discretization
Image transformation
Topic	Modality	Item	Description
Image filter [10]		57	Describe the methods and settings used to filter images, e.g. Laplacian-of-Ga ussian.	None.
Image biomarker computation
Topic	Modality	Item	Description
Biomarker set		58	Describe which set of image biomarkers is computed and refer to their definitions or provide these.	All default first order (n = 18), texture (n = 75) and shape (n = 14) features provided by PyRadiomics (more details see manuscript chapter "radiomics extraction")
IBSI compliance		59	State if the software used to extract the set of image biomarkers is compliant with the IBSI benchmarks. [11]	Pyradiomics standard: Most features are defined in compliance with feature definitions as described by the Imaging Biomarker Standardization Initiative (IBSI). Where features differ, a note has been added specifying the difference (the detailed information is provided in https://pyradiomics.readthedocs.io/en/latest/features.html). Not defined in IBSI: total energy, standard deviation; different f…
Robustness		60	Describe how robustness of the image biomarkers was assessed, e.g. test-retest analysis.	Not specifically for this publication/data. See also publication: https://www.ncbi.nlm.nih.gov/pubmed/36710156
Software availability		61	Describe which software and version was used to compute image biomarkers.	Pyradiomics version 3.0.1
Image biomarker computation - texture parameters
Topic	Modality	Item	Description
Texture matrix aggregation		62	Define how texture-matrix based biomarkers were computed from underlying texture matrices.	See: https://pyradiomics.readthedocs.io/en/latest/features.html
Distance weighting		63	Define how CM, RLM, NGTDM and NGLDM weight distances, e.g. no weighting.	See: https://pyradiomics.readthedocs.io/en/latest/features.html
CM symmetry		64	Define whether symmetric or asymmetric co-occurrence matrices were computed.	See: https://pyradiomics.readthedocs.io/en/latest/features.html
CM distance		65	Define the (Chebyshev) distance at which co-occurrence of intensities is determined, e.g. 1.	See: https://pyradiomics.readthedocs.io/en/latest/features.html
SZM linkage distance		66	Define the distance and distance norm for which voxels with the same intensity are considered to belong to the same zone for the purpose of constructing an SZM, e.g. Chebyshev distance of 1.	See: https://pyradiomics.readthedocs.io/en/latest/features.html
DZM linkage distance		67	Define the distance and distance norm for which voxels with the same intensity are considered to belong to the same zone for the purpose of constructing a DZM, e.g. Chebyshev distance of 1.	See: https://pyradiomics.readthedocs.io/en/latest/features.html
DZM zone distance norm		68	Define the distance norm for determining the distance of zones to the border of the ROI, e.g. Manhattan distance.	See: https://pyradiomics.readthedocs.io/en/latest/features.html
NGTDM distance		69	Define the neighbourhood distance and distance norm for the NGTDM, e.g. Chebyshev distance of 1.	See: https://pyradiomics.readthedocs.io/en/latest/features.html
NGLDM distance		70	Define the neighbourhood distance and distance norm for the NGLDM, e.g. Chebyshev distance of 1.	See: https://pyradiomics.readthedocs.io/en/latest/features.html
NGLDM coarseness		71	Define the coarseness parameter for the NGLDM, e.g. 0.	See: https://pyradiomics.readthedocs.io/en/latest/features.html
Machine learning and radiomics analysis
Topic	Modality	Item	Description
Diagnostic and prognostic modelling		72	See the TRIPOD guidelines for reporting on diagnostic and prognostic modelling.
Comparison with known factors		73	Describe where performance of radiomics models is compared with known (clinical) factors.	Nested cross-validation with 50 repeats and 5 folds was applied for comparison of performances. Considered clinical factors were age, sex, binding affinity status (TSPO)
Multicollineari ty		74	Describe where the multicollineari ty between image biomarkers in the signature is assessed.	L1 regularization, employed with Liblinear solver, was utilized to prevent overfitting and to perform inherent feature selection thus allowing to avoid multicollinearity between image biomarkers
Model availability		75	Describe where radiomics models with the necessary pre-processing information may be found.	No available due to unclear ethics requirements
Data availability		76	Describe where imaging data and relevant meta-data used in the study may be found.	No available due to unclear ethics requirements

## Sheet: Coef_noRing
Feature	FET_mic-dkfz-native_TBR			FET_TTP_mic-dkfz-native			FET_TTPRef_mic-dkfz-native			FET_TBR5-15_mic-dkfz-native			FET_Slope_mic-dkfz-native			FET_SlopeTBR_mic-dkfz-native			GE180_mic-dkfz-native_TBR			normT1c_mic-dkfz-native			normT2_mic-dkfz-native			FET_TBR			FET_TTP			FET_TTPRef			FET_TBR5-15			FET_Slope			FET_SlopeTBR			GE180_13_TBR			GE180_16_TBR
	female	male	all	female	male	all	female	male	all	female	male	all	female	male	all	female	male	all	female	male	all	female	male	all	female	male	all	female	male	all	female	male	all	female	male	all	female	male	all	female	male	all	female	male	all	female	male	all	female
firstorder_10Percentile	0.0107175	0	0.0194965	0.0628173	0.145212	0.30732	0.000527505	0.0398952	0.0681384	0	0	0	0.372624	0.578112	0.308578	0.00104189	0.0525283	0.0310668	0.0199325	0.157672	0.083466	0.0880132	0.135212	0.275139	0.0121332	0.0178776	0.0554218	0.000109127	0	0.0415096	0	0	0.00847559	0.00441418	0.0094009	0.000722664	0.774978	0.0472445	1.42221	0.266252	0.103455	0.105082	0.207119	0	0.0821707	0	0	0	0.00699096
firstorder_90Percentile	0	0	0	0	0	0	0.0191072	0.154153	0.144684	0	0	0	0.186828	0.347905	0.179723	0.47108	0.235554	0.637403	0	0	0	0.454044	0.0172778	0.491471	0	0.00620485	0.00120342	0	0	0	0.148569	0	0.140958	0.0170178	0.180202	0.293143	0	0	0	0.10922	0.849223	0.538949	0.473553	1.03658	1.27344	0	0	0	0
firstorder_Energy	0.0101914	0	0.00167183	0	0	0	0	0	0	0.000588665	0.000562268	0	0.00216497	0.00570187	0.00294714	0.000105188	0.0568788	0.0355702	0.0966516	0	0.0169099	0.000269444	0.000210309	0.0055543	5.58629e-05	0.00487654	0.0009435	0.000120379	0	0	0.000490351	0	0	0.00152262	0	0	0	0	0.00869896	0.000280001	0.000602532	0.00499848	0.00388391	0.0179361	0.00912455	0	0	0	0
firstorder_Entropy	0	0	0	0	0	0	0	0.00156026	0	0	0	0	0	0	0	0	0	0	0	0	0	0	0	0	0.0052053	0	0	0	0	0	0	0	0	0.00367695	0	0	0	0	0	0	0.000407641	0	0	0	0	0	0	0	0
firstorder_InterquartileRange	0.00134079	0	0	0.00128059	0	0.00143999	0.000445858	0.000320815	0.000740087	0	0	0	0	0	0	0	0	0	0.00763331	0	0	0.00202206	0	0	0	0.0785122	0.00424022	0	0	0	0.014329	0.00270448	0.00616817	0	0	0	0	0	0	0	0	0	0	0	0	0	0.0177073	0.0170845	0
firstorder_Kurtosis	0.0972823	0.141803	0.0456337	0.0162904	0.156147	0.165085	0.000652133	0	0	0.143558	0.0359817	0.00635648	0.0200029	0.000703956	0.00294292	0.00325477	0	0.0179703	0.223123	0.009307	0.0816509	0.0160657	0.227448	0.0704442	0.125841	0.66587	0.626691	0	0.0741474	0.00748538	0.0685065	0.105878	0.108762	0.0067408	0.00584064	0.00250655	0.0166822	0.000610054	0.0675236	0.00126018	0.0328367	0.133151	0	0.00834351	0.0811595	0.00332462	0.00775011	0.157548	0.00692719
firstorder_firstorder_Maximum	0	0	0	0	0	0	0	0	0	0	0	0	0.00612224	0.0315486	0.0227502	0.120901	0.215469	0.12983	0	0	0	0	0	0	0	0.00109811	0.00169008	0	0	0	0.000871591	0	0.00178511	0.0373352	0	0.00112112	0	0	0	0	0.0190208	0	0.0209522	0.20748	0.0973953	0	0	0	0
firstorder_MeanAbsoluteDeviation	0	0	0	0	0.00162691	0.00177257	0.00598972	0	0	0	0	0	0	0	0	0	0	0	0	0	0	0	0	0	0	0	0	0	0	0	0	0	0	0	0	0	0	0	0	0	0	0	0	0	0	0	0	0	0
firstorder_Mean	0	0	0	0	0	0.00741106	0	0	0	0	0	0.00352488	0.00547226	0.262803	0.739535	0.144159	0.0981107	0.781848	0.00104002	0	0.000682807	0.01035	0.0347043	0.00430189	0.000785585	0	0.0113005	0	0	0	0	0	2.68832e-05	0	0	0	0.0175169	0	0	0.0676822	0.0192206	0.076119	0.212426	0.0170989	0.0203702	0	0	0	0
firstorder_Median	0.00141734	0.000599911	0	0.230263	0.0272224	0.230424	0	0	0	0	0	0	0.193993	0.208523	0.590743	0.554399	0.0155953	0.194383	0.004773	0.0112344	0.0692061	0.038104	0.0106991	0.00147249	0.00495671	0.00391629	0.00906125	0	0.0403161	0.0228233	0	0.00225039	0.199653	0	0	0	0.0590985	0.0190097	0.115543	0.113769	0.576182	1.03812	0.152763	0.0442576	0.859499	0	0	0.00312288	0
firstorder_Minimum	0.0916704	0.00590576	0.0249529	0.000307514	0.00763235	0.00157436	0	0	0	0.00174494	0.0130946	0.012709	0.11472	0	0	0.000877118	0	0	0.107345	0.165671	0.712484	0.00364438	0.0314961	0.116295	0.000890206	0.03559	0.0502898	0.00567504	0.272456	0.0209949	0	0	0	0.235617	0.0125025	0.147494	0.0716863	1.31004	0.402081	0.00219608	0.107134	0.0757199	0	0	0.00114843	0	0.0147931	0.00881762	0
firstorder_Range	0	0	0	0.000780464	0.00127672	0.0117239	0	0	0	0	0	0	0	0	0	0	0	0	0	0	0	0	0	0	0.00255677	0	0.00989833	0	0	0	0	0	0	0.000528845	0.0244651	0.00329812	0	0	0	0	0	0	0	0	0	0	0	0	0
firstorder_RobustMeanAbsoluteDeviation	0.000482755	0	0	0	0	0	0	0	0	0	0	0	0	0	0	0	0	0	0	0	0	0	0	0	0	0.017039	0.00760657	0	0	0	0	0	0	0	0	0	0	0	0	0	0	0	0	0	0	0	0.00210985	0	0
firstorder_RootMeanSquared	0.00118073	0	0	0	0.000228712	0.0312615	0	0	0	0.00172677	0	0	0.0260148	0.0107949	0.0646055	0	0	0	0	0	0.00182061	0	0	0.00221173	0.000523503	0.000554651	0.00215747	0	0	0	0	0	0.0164563	0	0	0	0.000500323	0	0	0	0.0635664	0.00716501	0.00158649	0	0.00206612	0	0	0	0
firstorder_Skewness	0	0.0860839	0.0051713	0.00983885	6.13025e-05	0.00156018	0.146078	0	0.0392245	0.000280342	0.0386009	0	0.0975143	0.730565	0.720676	0.000500497	0.598313	0.516424	0.0778298	0.000648153	0.0317319	0.00366438	0	0.00114352	0.0299793	0.089131	0.449822	0.00218859	0	0.0449973	0	0	0	0.00571127	0.000588816	0.0279127	0.00310249	0.00127906	0.0430405	0.00147161	0	0	0.00381019	0	0.000217596	0	0.637554	0.373155	0
firstorder_TotalEnergy	0.00875156	0	0.00143909	0	0	0	0	0	0	0.000885155	0.000642032	0	0.00177298	0.0128386	0.00726916	0.000324108	0.0701112	0.0435606	0.141755	0	0.0152449	0.000300941	0.000292163	0.0107796	0	0.0069666	0.00052109	5.35484e-05	0	0	0.000516322	0	0	0.00326728	0	0	0	0	0.00800332	0.0014145	0.00146535	0.0113093	0.010842	0.0179425	0.0109693	0	0	0	0
firstorder_Uniformity	0.00275078	0	0	0	0	0	0	0.0012722	0	0	0	0	0	0	0	0	0	0.00045888	0	0	0	0	0	0.00115686	0	0	0	0	0	0	0	0	0	0	0.00575424	0	0	0	0	0	0	0.000408558	0	0	0	0	0	0	0
firstorder_Variance	0	0	0	0	0	0	0.00574849	0	0	0	0	0	0	0	0	0	0	0	0	0	0	0	0	0	0.00612125	0	0.00118433	0	0	0	0	0	0.00239704	0.00595655	0.00151063	0.000706932	0	0	0	0	0	0	0	0	0	0	0	0	0
glcm_Autocorrelation	0.00384544	0	0	0	0	0.000288186	0	0	0	0	0.00201096	0	0	0	0	0.0104359	0	0	0.00680285	0.000215809	0.00768811	0	0	0	0	0.148728	0.0516964	0	0	0	0	0	0	0.00332385	0	0.00115435	0.004777	0	0	0	0.000607543	0	0	0.00789726	0.000361049	0	0.00824645	0.00832573	0
glcm_ClusterProminence	0.00452869	0.0290445	0.0215523	0	0.0145879	0.000995027	0	0.284079	0.214731	0.00922568	0.0069934	0.0118263	0.00785884	0.0112681	0.0162734	0.00621333	0.000673625	0.00458434	0.0065256	0.0290523	0.0147021	0.00652284	0.218948	0.0664179	0.0218404	0.0883819	0.0313923	0.0607103	0.100531	0.138583	0.000278423	0.013085	0.0453432	0	0	0	0.04866	0.0247689	0.0560626	0.0162225	0.000276002	0.000796494	0.0272706	0.000800624	0.00422053	0.155914	0.0906664	0.195579	0.155
glcm_ClusterShade	0.000591647	0.0220524	0.00509289	0.00496657	0.0138852	0.00446431	0.0949037	0	0.00225505	0.00580408	0.00516175	0.00599004	0.120123	0.018879	0.0603308	0.055637	0.000465023	0.0243645	0.00169234	0.0819557	0.060681	0.00846068	0.00490133	0.0101629	0.0976894	0.00717971	0.0576482	0.00363326	0.0500247	0.0041346	0	0.000333741	0.00472839	0.693053	0.0996469	1.15665	0.016298	0.0315931	0.00892602	0.0120393	0.457975	0.278603	0.0123059	0.23904	0.297728	0	0	0	0.000144157
glcm_ClusterTendency	0	0	0	0.00302221	0.00889207	0.0528277	0.00375239	0.00316964	0.189047	0	0	0	0	0	0	0	0	0	0	0.00149681	0	0.00364841	0.00153985	0.0340924	0.000210599	0	0	0	0	0	0	0.00196563	0.0253873	0.000176866	0	0.000193119	0	0	0	0.000740162	0	0	0	0	0	0	0.000519012	0.0130938	0
glcm_Contrast	0	0	0	0.00248197	0	0.00101901	0	0	0.00103802	0	0.00470067	0.00342664	0	0	0	0	0	0	0.00026383	0.00830858	0.0652853	0	0.0155224	0	0	0	0	0	0	0	0.000973778	0	0.00111021	0	0.0199561	0.0174187	0.00152005	0	0	0	0.00102508	0	0	0	0	0	0.00207318	0	0
glcm_Correlation	0.00485343	0.000591403	0.001436	0.000249565	0.477967	0.139373	0.00127656	0.0347636	0.00706736	0.010254	0	0.0129276	0	0.0162707	0	0.00503477	0.0231917	0.073458	0.00464319	8.93896e-05	0.0176666	0	0	0.000391833	0.0031463	0.0698473	0.0359054	0	0	0	0	0.0108986	0.0183926	0.0123754	9.99623e-05	0.00024338	0	0	0.00110057	0.0147936	0.00038534	0.0760749	0.0233272	0	0.179045	0	0	0	0
glcm_DifferenceAverage	0	0	0	0	0.0016762	0	0	0	0	0	0	0	0	0	0	0	0	0	0	0.00146857	0	0	0	0	0	0	0	0	0	0	0	0	0	0	0	0	0	0	0	0	0	0	0	0	0	0	0.000809172	0	0
glcm_DifferenceEntropy	0	0	0	0	0	0	0	0	0	0	0	0	0	0	0	0	0	0	0	0	0	0	0	0	0	0	0	0	0	0	0	0	0	0	0	0	0	0	0	0	0	0	0	0	0	0	0	0	0
glcm_DifferenceVariance	0	0	0	0.00429147	0.183487	0.0737256	0.00617266	0	0.133649	0	0	0	0	0	0	0	0	0	0	0	0	0.000428629	0	0	0	0	0	0	0	0	0	0	0	0	0	0.0595924	0	0	0.000786796	0	0.000708999	0	0	2.86819e-05	0	0	0.00158612	0	0
glcm_Id	0	0	0	0	0	0	0	0.004443	0	0	0	0	0	0	0	0	0	0	0.000599497	0.00629289	0	0	0	0	0	0	0	0	0	0	0	0	0	0	0	0	0	0	0	0	0	0	8.75631e-05	0	0	0	0	0	0
glcm_Idm	0	0	0	0	0	0	0	0.00458462	0	0	0	0	0	0	0	0	0	0	0	0	0	0	0	0	0	0	0	0	0.000605487	0	0	0	0	0	0	0	0	0	0	0.000577909	0	0	0.00242167	0	0	0	0	0	0
glcm_Idmn	0	0	0	0.00181652	0.0607007	0.183908	0	0	0	0	0.0016282	0	0.0485668	0	0.000320933	0.0073146	0.000408993	0	0.000858197	0.00225819	0.0101953	0	0	0	0.0476058	0.00165137	0.0008903	0.000874804	5.64552e-05	0	0.0126044	0	0	0	0.00841254	0	0.00473803	0	0	0.410021	0	0.149128	0.287486	0	0.0464049	0.0593882	0.116912	0.18098	0.069614
glcm_Idn	0	0.0060167	0	0	0.00277041	0	0	0	0	0	0	0.000178539	0.00664959	0	0.000721314	0	0	0	0	0.00769503	0.00491147	0	0	0	0.0336762	0.00195257	0.0494803	0.0326626	0.00521652	0.00532716	0	0	0.00287581	0	0	0	0.00230551	0	0	0.00304776	0	0.0224029	0.000605767	0	0.00629627	0.453251	0.0436497	0.655168	0.593326
glcm_Imc1	0.010523	0.0278079	0.0136973	0	0.0422743	0.00466969	0	0.0186422	0.000781708	0.000217302	0.00100156	0	0	0	0	0	0.0179817	0.0283172	0.0516344	0.0442738	0.0100058	0.0005699	0.000753415	0.00278395	0.0933941	0	0.00539448	0	7.93584e-05	0.00115561	0.000317796	0	0	0.00017512	0.00277767	0.186879	0.0492092	0.00375502	0.0897543	0.0078379	0.0645934	0.000437247	0.00233129	0.156926	0.033924	0	0.00370636	0	0.00520981
glcm_Imc2	0.0190016	0.00810836	0.0134175	4.28166e-05	0.00307193	0.0160347	0.0410078	0.261542	0.240983	0	0.0104568	0.00181602	0	0.0206189	0	0.000545691	0.000704469	0.00521972	0.0383176	0	0.0340137	0.0209864	0.00673052	0.0069507	0.268066	0	0.0546905	0	0	0	0	0	0	0.00100365	0.0145778	0.0288365	0	0.00024349	0.0040178	0	0	0.00141582	0	0	5.06888e-05	0	0.00142277	0	0
glcm_InverseVariance	0	0	0.010056	0	0	0	0.00179444	0	0	0.000313005	0	0.000943524	0	0	0	0	0.00191698	0	0.0229898	0.00214107	0.00167901	0.134427	0	0.102301	0	0	0	0	0.00574766	0.0425607	0	0	0.00118074	0	0	0	0.0149243	0.0010175	0	3.37883e-05	0	0	0	0.000400693	0	0	0.0238518	0.0206582	0.00141088
glcm_JointAverage	0	0	0	0.000586141	0	0.00342183	0	0	0	0.000134755	0	0	0	0	0	0.00112895	0	0	0.00372417	0	0	0	0	0	0	0	0	0	0	0	0	0	0.00144419	0.00621164	0	0	0	0	0	0	0	0	0	0	0	0	0	0	0
glcm_JointEnergy	0.00385245	0.00447854	0.0241783	0	0	0	0	0.00973054	0	0	0.0411002	0.00896762	0	0	0.002453	0	0.00097765	1.47038e-05	0	0	0	0.00106408	0.0135924	0.00256112	0	0	0.00181707	0	0.0152391	0	0	0	0	0	0.000121758	0	0.00226575	0.00359738	0.0044051	0.0294421	0.0136461	0.0213819	0.00159407	0	0.00060264	0.000653398	0.00574696	0	0
glcm_JointEntropy	0	0	0	0	0	0	0	0.00703351	0	0	0	0	0	0	0	0	0	0	0	0	0	0	0	0	0.000807419	0	0	0	0	0	0	0	0	0	0	0	0	0	0	0	0	0	0	0	0	0	0	0	0
glcm_MCC	0.0304196	0.00104448	0	0	0.0623334	0	8.14393e-06	0.0154453	0	0.0553267	4.43488e-05	0.00699755	0	0	0.00058359	0.0154566	0.000869169	0.00963231	0.0045056	0	0	0	0	0.000185504	0.0282394	0.0123945	0.416295	0	0	0	0	0	8.4942e-05	0	0.00152481	0	0	0	0.000148355	0.0098319	0.0739701	0.124276	0.00482879	0.00353338	0.0538452	0	0.0205049	0.00482636	0
glcm_MaximumProbability	0.00175209	0	0.00599431	0	0	0	0	0	0	0	0.00767346	0.00133807	0	0.0011797	0.000177253	0	0.00603386	0.0027809	0	0	0	0	0.184237	0.0517722	0	0.0179611	0	0	0	0.000711451	0	0	0	0	0	0	0	0.0166825	0.000275136	0	0.0132206	0.00660108	0.00803515	0.0329277	0	0	0	0	0
glcm_SumAverage	0	0	0	0.000703424	0	0.00436893	0	0	0	0	0	0	0	0	0	0.000401534	0	0	0.00268854	0	0	0	0	0	0	0	0	0	0	0	0	0	0.000872938	0.000540489	0	0	0	0	0	0	0	0	0	0	0	0	0	0	0
glcm_SumEntropy	0	0	0	0	0	0	0	0.00984737	0	0	0	0	0	0	0	0	0	0	0	0	0	0	0	0	0	0	0	0	0	0	0	0	0	0	7.85133e-05	0	0	0	0	0	0	0	0.00177003	0	0	0	0	0	0
glcm_SumSquares	0	0	0	0.00345656	0.00859147	0.0501813	0.0470402	0.00466538	0.0092499	0	0.000468257	0	0	0	0	0	0	0	0	0	0	0	0.00602769	0.000189821	0	0	0	0	0	0	0	0	0.000245697	0	0	0	0	0	0	0	0	0	0	0	0	0	0.00248751	0.00140942	0
gldm_DependenceEntropy	0.00639207	0	0.00547663	0	0.000278772	0	0.0025824	0.036964	0.128954	0.00111324	0	0	0.00353647	0	0	0.00161553	0.000551139	0.00529451	0.00980439	0.00102796	0.00335518	0	0	0	0	0	0	0	0	0	0	0	0	0	0	0	0	0	0	0.00963757	0	0	0	0	0	0	0	0	0
gldm_DependenceNonUniformity	0	0	0	0	0.00512924	0.000354649	0	0	0	0	0	0	0	0	0	0	0	0	0.00416681	0	0.000573465	0	0	0	0	0.00168904	0	0	0.00529698	0.00793755	0.00188035	0	0	0.00121045	0.000379682	0.000873709	0	0.00380563	0.00772729	0.000683383	0.000663415	0.000811819	3.2188e-05	0	3.63443e-05	0	0	0	0
gldm_DependenceNonUniformityNormalized	0	0.016894	0.026903	0.463082	0.094703	0.479514	0.000156519	0.003537	0	0	0.010872	0.0197634	0	8.95095e-05	0	0	0.0118182	0	0.000382729	0.21851	0.145733	0.000844499	0	0	0.0138742	0.106294	0.212489	0	0.01108	0	0.00382122	0.00383565	0.10911	0	0.051852	0.00153443	0	0.0155977	0	0.00448246	0.000872655	0	0.00847571	0	1.39446e-05	0	0.00208334	0	0
gldm_DependenceVariance	0	0.00543141	0.0511038	0.00069205	0.0174565	0.0733639	0.0151017	0.00987206	0.0688953	0	0.00529117	0.0232461	0	0	0	0	0.00568004	0.000227389	0.000681269	0.16254	0.131304	0.00421824	0	0.00739786	0.0258925	0.00356219	0.0102837	0	0	0.00303555	0	0	0	0	0.095123	0.0131037	0	0.00398717	0	0.00521231	0	0	0.00922918	0	0.316813	0	0	0.00743472	0.155833
gldm_GrayLevelNonUniformity	0	0	0	0	0	0	0	0	0	0	0	0	0	0	0	0	0	0	0.00121116	0	0.000562701	0	0	0	0	0.0212092	0.0251901	0	0	0.0880956	0	0	0	0	0	0	0	0	0.00913484	0.0205475	0	0.00234068	0.00246035	0.000228871	0.0143673	0.0190411	0.00349057	0	9.96811e-05
gldm_GrayLevelVariance	0	0	0	0	0.0103742	0	0.0103162	0	0.00667877	0	0	0	0	0	0	0	0	0	0	0	0	0	0	0	0.00418133	0	0.000864732	0	0	3.73236e-05	0	0	0	0.000184926	0	0.000641679	0	0	0	0	0	0	0	0	0	0	0	0	0
gldm_HighGrayLevelEmphasis	0	0	0	0	0	0.0107902	0	0	0	0	0	0	0	0	0	0.000182718	0	0	0.00109933	0	0	0	0	0	0	0.00645758	0.0367732	0	0	0.00543873	0.00125499	0	0	0	0	0.00079624	0.00418518	0	0	0	0.00314678	0	0	0	0.000314438	0	0	0.00083554	0.0087071
gldm_LargeDependenceEmphasis	0	0.00171647	0.00519675	0	0	0	0	0.0123789	0	0	0	3.94153e-05	0	0	0	0	0	0.000599555	0	0	0	0	0	0	0	0	0	0.0108627	0	0.00650316	0	0	0	0	0.0217073	0	0	0	0.00324761	0	0	0	0.013606	0	0	0	0	0	0
gldm_LargeDependenceHighGrayLevelEmphasis	0.00295612	0.0187113	0.0330149	0	0.00639479	0	0	0	0.00201229	0.00100216	0	0	0	0.00124936	0.000305638	0	0.00086634	0	0.281499	0.00867372	0.0171139	0.0677718	0.047251	0.248063	0.00128507	0.0136188	0.0024759	0	0	0.00699478	0	0	0	0	7.29887e-05	0.000129626	0.0125743	0	0	0.00046351	0.00952989	0.000818185	0	0	0.00190762	0	0	0	0.0117384
gldm_LargeDependenceLowGrayLevelEmphasis	0	0.00991418	0	0	0	0.000231125	0.0123038	0.00231235	0.000216749	0	0.0188525	0.0103258	0.00137208	0.005914	0.000256715	0.0708958	0	0.0147397	0.000255477	0.163411	0.005047	0.00432397	0.29326	0.0802427	0.00906236	0.0300326	0.20534	0.0187721	0.0264671	0.0106045	0.000472705	0	0	0.00220319	0.0158447	0	0.00198263	0.000199104	0.0160093	0.000472406	0.0117517	0.000177347	0.000673954	0.000393325	0.00368192	0	0	0	0
gldm_LowGrayLevelEmphasis	0.000741637	0.000562516	0.0417015	0.0150447	0.155994	0.0603466	0.00434542	0	0	0.0020913	0	0.000851356	0.0010926	0	0	0.0011576	0	0	0.0038267	0.00025227	0.038197	0.00138702	0.0205954	0.0328106	0	0.0228057	0.00159342	0.00326009	0	0.0917748	0	0	0.0544867	0	0	0	0.0298732	0	0.00868461	0.000405711	0.00442072	4.4452e-05	0.000106989	0	0.000690721	0	0	0	0
gldm_SmallDependenceEmphasis	0.000425731	0.0101084	0.00171069	0	0.0078742	0	0	0.0382194	0.00978725	0.000603074	0.00243413	0.00534873	0	0	0	0	0.00137136	0.00217555	0.00279842	0.000591563	0.000345457	0	0	0	0	0	0	0	0.10114	0.000688098	0	0.0524889	0.0120005	0	0.00191407	0	0	0.00957817	0.00457797	0	0	0	0	4.51246e-05	0	0	0	0	0.0295166
gldm_SmallDependenceHighGrayLevelEmphasis	0.060439	0.127997	0.106593	0.000834143	0	0	0	0	0	0.0333388	0.0255092	0.04338	0	0	0	0	0	0	0.0687435	0.00154447	0.0275327	0.0112387	0.0341634	0.0464131	0	0.00369847	0	0.0351132	0	0.0120851	0	0	0	0	5.94884e-05	0.000241018	0.0415302	0	0.00226891	0.000364545	0	0	0	0.0176048	0.00254194	0	0.00875419	0.172843	0.0322013
gldm_SmallDependenceLowGrayLevelEmphasis	0.00264297	0.0645831	0.0107865	0	0.00987828	0	0	0.213131	0.0267303	0	0.237512	0.0016553	0.106804	0	0.0163263	0.0278039	0	3.39317e-05	0.000778777	0.00111077	0.00257708	0.0220089	0	0.000952843	0	0	0.00115274	0.0780808	0.178639	0.0122076	0	0.00158162	0.00899397	0.0122276	0.387675	0.0651563	0.061162	0.0247005	0	0.00448923	0.000209626	0.000387056	0.000769079	0	0.00696341	0.00352106	0.0421148	0.0394979	0.0235153
glrlm_GrayLevelNonUniformity	0	0	0.00490923	0	0	0	0	0	0	0	0	0	0	0	0	0	0	0	0.000128467	0	0.000453218	0	0	0	0	0.0218019	0.020542	0	0	0.00667821	0	0	0	0.00346672	0	0.00225249	0	0.00251086	0.000869091	0.00581603	0	0.000801387	0.00136535	0	0.0445483	0	0.000869584	0	0
glrlm_GrayLevelNonUniformityNormalized	0	0	0	0.00116173	0	0	0.00859387	0.000346076	5.93497e-05	0	0.000792886	0	0	0	0	0	0	0	0	0	0	0.00157867	0.00109093	0.0331229	0.0127931	0	0	0	0	0	0	0	0	0.00495755	0.000106749	0	0	0	0	0.000196583	0.0009116	0.000217292	0	0	0	0	0	0	0
glrlm_GrayLevelVariance	0	0	0	0	0	0.000868275	0.0211228	0.0100255	0.00122847	0	0	0	0	0	0	0	0	0	0	0	0	0	0	0	0.00780009	0	0.00244787	0	0	0	0	0	0	0	0	0	0	0	0	0	0	0	0	0	0	0	0	0	0
glrlm_HighGrayLevelRunEmphasis	0	0	0	0	0	0.0100762	0.00921085	0	0	0	0	0	0	0	0	0.00383972	0	0	0	0	0	0	0	0	0	0.0166669	0.00292883	0	0	0	0.000630324	0	0	0.000440063	0	0.00241774	0.00914715	0	0	0	0.00592098	0	0	0	0.0021695	0	0	0	0
glrlm_LongRunEmphasis	0	0.0105578	0.0370531	0	0.00073312	0	0.00369785	0.0759727	0.00232909	0.00285931	0	0.00304851	0	0	0	0	0	0	0.00122563	0.00203705	0	0.00159154	0	0	0	0.0027581	0	0.00874631	0	0	0.0188024	0.35137	0.0969805	0.000830196	0.03116	0.00582068	0	0.00397346	0.00648006	0	0	0	0.00679652	0	0	0	0.00231026	0	0
glrlm_LongRunHighGrayLevelEmphasis	0.00158874	0	0	0	0.0251378	0.00533302	0.408049	0	0.671234	0.0158083	0	0	0	0	0	0	0	0	0	0	0	0.00383142	0	0	0	0.021404	0.0240565	0	0	0.00818076	0	0.0736855	0.0231831	0.106008	0.0229658	0.140825	0	0	0	0	0	0	0.000754312	0.0155719	0	0	0	0	0.00649508
glrlm_LongRunLowGrayLevelEmphasis	0	0.00623138	0	0.00898591	0	0	0.194926	0.114587	0.275677	0	0.00312864	0.00656816	0.00114944	0.000460511	0.000876181	0.0076323	0	0	0.000112809	0.000733156	0.00365209	0	0.164374	0.00151429	0.00516553	0.0058777	0	0.00192784	0	0	0.00212995	0	0	0.00852966	0.00461285	0.000570169	0.00794915	0	0.00465292	6.83943e-05	0.00326556	1.20974e-05	0	0	0.000298841	0	0	0	0
glrlm_LowGrayLevelRunEmphasis	0	0.0004893	0.000707916	0.00107637	0.01188	0.00685979	0.00704059	0	0.000748723	0.000981394	0.00722379	0.0242191	0	0	0	0.00222501	0	0	0	0.000467217	0	0	0.000516433	0.01102	0.000858178	0.00245187	0	0	0	0.003783	0	0	0.00649382	0	0	0	0.00187427	0.00154905	0	0.000647195	0	0.000178238	0.00215128	0	0.000480541	0	0	0	0
glrlm_RunEntropy	0	0	0	0	0	0.000321376	0.00034049	0	0	0	0	0	0	0	0	0	0	0	0.000227584	0	0	0	0	0	0.00192776	0	0	0	0	0	0	0	0	0	0	0	0	0	0	0	0	0	0.0106481	0	0	0	0	0	0
glrlm_RunLengthNonUniformity	0.00139031	0.00690511	0.0165746	0.0590043	0.0739348	0.254994	0.00336671	0.000411604	0.000166435	0.00340122	0.0763398	0.00970922	0	0	0	0	0.00598646	0	0.00940225	0.00557432	0.0549568	0	0.00159055	0	0	0.000271067	0.00267025	0	0	0	0.00165597	0.196681	0.0982265	0.0165951	0	0.0818488	0	0.00536867	0.000946919	0.00595844	0.00167249	0.000338307	0.000249301	0	0.0108393	0	0	0	0
glrlm_RunLengthNonUniformityNormalized	0	0	0	0	0	0	0	0.0281666	0	0	0	0	0	0	0	0	0.000140462	0	0.000585652	0	0	0	0	0	0	0	0	0	0	0	0	0.00280018	0.000123906	0	0.0146175	0	0.00486546	0	0	0	0	0	0	0	0	0	0	0	0
glrlm_RunPercentage	0	0	0	0	0	0	0	0.0569691	0.000554906	0	0	0.000803498	0	0	0	0	0	0.000524434	0	0	0	0	0	0	0	0	0	0	0.00130874	0	0	0	0.000825327	0	0.0413294	0	0	0	0	0	0	0	0	0	0	0	0	0	0
glrlm_RunVariance	0	0.0360172	0.0165218	0.000374263	0.0555787	0.0121641	0.0102198	0.182821	0.214388	0	0.00216394	0	0	0	0	0	0	0	0	0.0152348	0	9.73546e-05	0	0	0	0.00509446	0	0.00152828	0.000520062	0	0.00796473	0.160775	0.247728	0	0.180632	0.0260656	0	0.0124796	0.001076	0	0	0	0.039495	0	4.61239e-05	0	0.00281065	0.0110619	0.0101386
glrlm_ShortRunEmphasis	0	0	0	0.00543166	0	0	0	0.00670906	0	0	0.00253469	0	0	0	0	0	0	0.00243101	0.00136115	0	0	0	0	0	0	0	0	0	0.0910232	0	0.0628376	0	0.0836056	0	0	0	0.000507987	0.00434302	0	0	0	0	0	0.00067091	0	0	0	0	0
glrlm_ShortRunHighGrayLevelEmphasis	0	0	0	0	0	0	0.0186681	0.0367244	0.058906	0	0	0	0	0	0	0.000213113	0	0	0	0	0	0.00106754	0	0.000605345	0	0.0366294	1.36133e-05	0	0	0	0	0	0	0	0.0189563	0.012756	0.0141973	0	0	0	0	0	0.000240659	0	0.00246147	0	0	0	0.00100366
glrlm_ShortRunLowGrayLevelEmphasis	0	0.0358179	0.0352263	0.000825676	0.0137245	0.00751509	0.0256818	0	0.000744257	0.0533902	0.00118559	0.00181506	0	0	0	0	0	0	0.0101579	0.000371115	0.0661901	0.0817784	0	0.112192	0.00928358	0	0.00312938	0	0.00373212	0.0988233	0.00458897	0.00345363	0.0894183	0	0.0183806	0.0296774	0.00541548	0.00284162	0.00133026	0.00119042	0.000553951	0.000981064	0.0277676	0	0.00139762	0	0	0	0
glszm_GrayLevelNonUniformity	0.0467244	0.226222	0.264234	0.000248991	0	0	0.0270934	0	0.00776035	0.0668338	0.139972	0.285009	0.0142861	0.0735387	0.0554016	0.00130263	0.0811164	0.161005	0.136745	0.0879578	0.502102	0.185329	0.000442753	0.0541248	0.0109267	0.0203237	0.0975285	0	0.0717155	0.119437	0	0.0015457	0.0534144	0.00169516	0	4.59745e-05	0	0.321468	0.0844025	0	0.00181347	0.00099865	0	0.0209718	0.185671	0.00223627	0	0.00286967	0.00190977
glszm_GrayLevelNonUniformityNormalized	0	0.00356856	0.0134777	0	0	0.00680738	0	0	0	0	0	0	0.000865832	0	0	0	0	0.000735856	0	0	0	0.0214228	0.00304959	0.00373583	0.00578096	0	0.0350098	0	0.0093747	0.00759371	0	0	0.000251115	0	0.231001	0.00400764	0	0.00334849	0.00565934	0.0050528	0	0.0173567	0.0156767	0	0	0	0.00157265	0	0
glszm_GrayLevelVariance	0.00347919	0	0	0	0.0244854	0	1.261e-05	0	0	0.00280448	0	0	0	0	0	0	0	0	0	0	0	0.00563298	0.0087467	0.00226601	0	0.00710199	5.99674e-05	0	0	0	0	0	0	0.00233327	0	0.00653838	0	0	0	0	0	0	0	0	0	0	0	0	0
glszm_HighGrayLevelZoneEmphasis	0	0	0	0.00294317	0.00575993	0	0.353789	0.0300434	0.382671	0	0	0	0	0	0	0.000326721	0	0	0	0	0	0	0	0	0	0	0	0	0	0	0	0	0	0.000894611	0	0	0	0	0	0.00143114	0.0148514	0.000740245	0	0	0	0	0	0	0
glszm_LargeAreaEmphasis	0.0113858	0.000353923	0.00498783	0	0.000200715	0	0	0.0359994	0.0514008	0.0176542	0.104754	0.0723155	0.0108693	0	0.00474841	0.000432666	0	0.00802511	0.00671087	0.00600972	0.0192538	0	0.00399745	0	0	0.000243877	0.00051654	0.00191513	0.00545425	0	0	0.000575605	0.000165867	0.00115347	0.00164584	0.00374114	0.0031047	0.0209158	0	0.00442794	0	0	0.0814467	0	0.00318391	0.0232421	0	0	0.0157039
glszm_LargeAreaHighGrayLevelEmphasis	0.0412161	0.135503	0.163529	0.00138775	0.00177783	0.00449784	0	0.0109157	0.0396408	0.00114895	0.136949	0.0376558	0.024622	0.037088	0.0282841	0.0546898	0.000376785	0.00355517	0.00197164	0.0779376	0.0618604	0.0069983	0	0.00607578	0.00237382	0.008994	0.00647207	0.0388904	0.00291931	0.0320928	0.0297818	0.000109952	0.00695983	0.000346011	0.0925164	0.0942513	0.136241	0.00264512	0.0966542	0.0312228	0.0217384	0.132854	0.0420557	0.016044	0.0621349	0.0088656	0.0116409	0.0316146	0.12613
glszm_LargeAreaLowGrayLevelEmphasis	0.0346371	0.00145837	0.0371866	0.00654755	0	0.00222215	0.037644	0.175502	0.0292438	0.0127472	0.0229349	0.00998549	0.0194161	0.0387073	0.0244699	0.0150658	0.379733	0.049734	0.0542473	0.0192019	0.014817	0.157621	0.0898122	0.272055	0.064641	0.00378968	0.0276436	0.0209063	0.0525249	0.0318932	0.00205246	0	0.000138747	0.123017	0.416455	0.166425	0.132264	0.0442615	0.0940889	0.00535502	0.0259029	0.000780327	0.00342431	0.0883387	0.0235514	0.0739991	0.00444045	0.06608	0.0177468
glszm_LowGrayLevelZoneEmphasis	0.019362	0	0.01972	0.00217696	0.238689	0	0.00143386	0	0.000491627	1.03874	0.00913216	0.0734771	0.0222825	0.0310037	0.180776	0.0563715	0.00822489	0.0427612	0.0491981	0.000772325	0.0276429	0.0114839	0.00697801	0.015686	0	0.000448831	0.000394134	0	0.017915	0.00879225	0	0	0	0	0	0.00530616	0	0.0243542	0.00441701	0	4.17671e-05	0.00153204	0	0.00656268	0.00580922	0	0	0.00422925	0
glszm_SizeZoneNonUniformity	0	0.0178965	0.00222947	0.00122094	0.00120912	0.00174355	0.0127301	0.00474528	0.068585	0.010965	0.0178978	0.00845524	0.0361985	0.00524946	0.0354312	0	0.0211983	0.134596	0.0845301	0.000980432	0	0.000551148	0	0.0657452	0.0324497	0	0.0023821	0.00438328	0.00566035	0.0940626	0.233753	0	0.159626	0.00125427	0	0.00810512	0.00332607	0.0354237	0.116514	0.0117436	0	0	0.00109736	0.0856682	0.112262	0.00182156	0.171095	0.0511088	0.0119959
glszm_SizeZoneNonUniformityNormalized	0	0.0363006	0	0	0.0192133	0.00942039	0.000450395	0	0.0051186	0	0	0.000886694	0.0104758	0	0	0.000839166	0.00886661	0.00781071	0.00396597	0.00331766	0.0896228	0.0329263	0.0115217	0.118464	0.00613858	0	0.0169172	0.00831831	0.0301027	0.171405	0	0	0.00437097	0	0	0	0.0248792	0.00996707	0.0210777	0.00169692	0	0	0.000689583	0.0171224	0	0	0.0397999	0.0935992	0.00802882
glszm_SmallAreaEmphasis	0.02317	0.0593059	0.241594	0.000803116	0	0	0.00505839	0	0.00109272	0.0597557	0.000134387	0.000537247	0.164079	0.00117234	0.00245826	0.000196587	0.0147645	0.00426036	0.00128293	0	0.00408591	0.00306241	0.00238311	0.0010797	0.00394949	0	0	0	0.00211143	0.00374826	0	0.0146909	0.00299706	0	0	0	0	0.0644738	0.000389101	0	0	0	0	0.237977	0.0329422	0.000857733	0.00132005	0.00767279	0
glszm_SmallAreaHighGrayLevelEmphasis	0.0111468	0	0	0.175885	0.000923984	0.108734	0.00601252	0	0.0297922	0	0	6.66416e-05	0	0	0	1.62534e-06	0	0	0.00406088	0	0	0.00894654	0	0.00160625	0.00122876	0	0	0	0.00497539	0.0923381	0	0	0	0.0154199	0	0	0	0	0	0	0.00136371	0	0	0	0	8.5781e-05	0	0	0
glszm_SmallAreaLowGrayLevelEmphasis	0.00108179	0.0110146	0.0120187	0.0633057	0	0.0020687	0.00115334	0.0467258	0.0041353	0.0518019	0.0209755	0.0198887	0.0862079	0.00361825	0.0875378	0.325246	0.000184202	0.450642	0.107867	0.0246685	0.239534	0.0181846	0.00161848	0.0222526	0	0.0171474	0.0804757	0	0.395055	0.494049	0.020964	0.0769362	0.156796	0.00044009	0.000556535	0.0823944	0.0013653	0.371999	0.244502	0.00326358	0.0390249	0.00648161	0.000904524	0.254053	0.0528205	0	0	0.000398153	0.000154613
glszm_ZoneEntropy	0.205602	0.0354881	0.270097	0	0	0.00142464	0	0	0	0.00101042	0.140301	0.141783	0.0023373	0.000183455	0.0538056	0	0.00878278	0.0123871	0.00465709	0.00238538	0.00119198	0.00592601	0	0.00853824	0	0	0	0	0.00295268	0.076352	0	0	0	0	0	0	0	0	0	0	0	0	0	0	0	0	0	0	0
glszm_ZonePercentage	0.0448775	0.174609	0.192692	0	0.0140097	0.00527787	0	0	0.00601755	0.100787	0.081443	0.160622	0.00754396	0.00137386	0.00015646	0	0.00425159	0.0138624	0	0.0053231	0.00558691	0.00485639	0	0.0217716	0.000497157	0	0.000716983	0	0.174855	0.149554	0	0.318174	0.0164773	0.0062494	0	0.00813902	0.000926825	0.0874083	0.27594	0	0	0	0.000598545	0	0	0	0	0	0.000731003
glszm_ZoneVariance	0.000533313	0	0.00255757	0	0	0	0	0.0302833	0.0894282	0.00832474	0.00668458	0.00119862	0.0205866	0	0.0212633	0.00407127	0.0170084	0.0180365	0.00571675	0.0204332	0.00506602	0	0	0	0.00142757	0.00310722	0.00251703	0.0336175	0.0647595	0.154218	0.000843452	0.00149699	0.00794939	0.000338709	0.0411718	0.00884138	0.0156402	0.0192421	0.00374195	0.0365169	0	0.0191897	0.0470808	0.00418121	0.0116291	0.0288787	0	0.000217174	0.00836709
ngtdm_Busyness	0.0456019	0.00134516	0.176619	0.0118691	0.00257395	0.00555747	0.17697	0.0100529	0.101001	0.000726635	0	0.000519039	0.00741554	0	0.00416332	0	0	0.00452554	0.0716401	0	0.0616333	0.0190684	0.167469	0.0111202	0.000205993	0.0289776	0.0124611	0.0532151	0	0.273817	0.00719518	0.0623635	0.120531	0.0225746	0	0.00719636	0.106405	0.000440356	0.0610838	0.00776365	0.023284	0.00315008	0.0425353	0	0	0.00633387	0.00873013	0.00135792	0.0201742
ngtdm_Coarseness	0.0253094	0.000358268	0.00169643	0.0122442	0	0.00104107	0.000710416	0	0.000446938	0	0	0	0	0	0	0	0.00277442	0	0.00125303	0.00123889	0.000817553	0.0141058	0.00481798	0.00496727	0.12432	0.0247651	0.026525	0.0330463	0.0365784	0.036259	0.0102519	0.00754616	3.2064e-07	2.10005e-07	0.00361064	0.00051445	0.0348324	0.0903526	0.0275156	0.0100438	0.00120559	3.85066e-05	0.00538682	0.0251105	3.40348e-07	0.0879612	0.0372072	0.0882307	0.122181
ngtdm_Complexity	0.000262577	0	0	3.72322e-05	0	0	0	0	0	0	0	0	0.000661061	0.0115656	3.57099e-05	0	0	0	0	0	0.000742117	0.00375428	0	0.000861676	0.0102322	0.0206721	0.00112113	0	0	0.00885295	0	0	0	0.00388284	0	0.0105306	0	0.000310012	0.00143241	0.00156406	0.00476942	0.00119482	0	0.00167326	0	0	0	0	0
ngtdm_Contrast	0.00164691	0	0.000147118	0	0.00984207	0.00478472	0.00585495	0	0.000621317	0.00958419	0.00281507	0.00647818	0	0	0	0	0.0825072	0.0400908	0	0.00349719	0	0.0143012	0	0.000905186	0.0989538	0.00728879	0.190158	0	0.0768341	0	0.000358636	0	0.0519086	0	0.015724	0.0126	0.00084816	0.201564	0.048498	0	0	0	0.00304246	0.000344595	0	0	0	0	0
ngtdm_Strength	0	0.0480306	0.145677	0.190465	0.0032546	0.127301	0	0.00959806	0.0342823	2.56839e-05	0.0182862	0.0938006	0	0	0	0	0	0.000658458	0	5.70084e-05	0.0134838	0.0966642	0.00691758	0.0246745	0.0553014	0.000469169	0.305072	0	0.148201	0.318458	0.136247	0	0.0303322	0.0154237	0	0.00704442	0.00050124	0	0.00436527	0.00158261	0.0204799	0.0860002	0.0022994	0.04438	0.187024	0	0.044713	0.00013139	0
[truncated: 5 more columns]

## Sheet: Coef_All
Feature	FET_mic-dkfz-native_TBR			FET_TTP_mic-dkfz-native			FET_TTPRef_mic-dkfz-native			FET_TBR5-15_mic-dkfz-native			FET_Slope_mic-dkfz-native			FET_SlopeTBR_mic-dkfz-native			GE180_mic-dkfz-native_TBR			normT1c_mic-dkfz-native			normT2_mic-dkfz-native			FET_TBR			FET_TTP			FET_TTPRef			FET_TBR5-15			FET_Slope			FET_SlopeTBR			GE180_13_TBR			GE180_16_TBR
	female	male	all	female	male	all	female	male	all	female	male	all	female	male	all	female	male	all	female	male	all	female	male	all	female	male	all	female	male	all	female	male	all	female	male	all	female	male	all	female	male	all	female	male	all	female	male	all	female
firstorder_10Percentile	0.0273914	0.0381459	0.000310268	0	0.0059201	0	0.0293448	0.00231336	0.00739446	0.0189725	0.0602436	0	0.053288	0.112341	0.157936	0	0.0106411	0.00271973	0.0648166	0.00765923	0.224528	0.19271	0.389578	0.519712	0.135448	0.0513289	0.196009	0.00645554	0	0.0119011	0	0	0.00810813	0.111239	0.0137835	0.0262331	0.868328	0.201844	1.94224	0.0908823	0.311481	0.155378	0.0737012	0	0.00657696	0.00144645	0.0269399	0.0783816	0
firstorder_90Percentile	0	0	0	0	0.0397591	0	0.065763	0.259721	0.27477	0	0	0	0.0852072	0.464026	0.621922	0.175844	0.752134	0.384418	0.00125506	0	0	0.309308	0.00959614	0.0704794	0.00127303	0	0	0	0	0	0.116387	0	0.155724	0.0499624	0.166657	0.1991	0	0	0	0.0723249	1.03583	1.07883	0.454316	1.44033	1.80518	0	0	0	0
firstorder_Energy	0.0270652	0.00122399	0	0	0	0	0	0.000391397	0.00150868	0.00521316	0.014691	0.0012128	0	0	0.000372216	0	0.129907	0.017885	0.149189	0.021447	0.00400469	0.000255658	0.00888186	0.159513	0	0	2.20167e-05	0.000956868	0.00211337	5.61212e-05	0.000197603	6.75707e-05	0	0.00638637	0	0.00026539	0	0.00138147	0.00140741	0.0008999	0.00164959	0	0.000175844	0.00280805	0	0.000609467	0.0289246	0.00300459	0.000315305
firstorder_Entropy	0	0	0	0	0	0	0	0.0632589	0	0	0	0	0	0	0	0	0	0	0	0	0	0	0	0	0	0	0	0	0	0	0	0	0	0	0.00429966	0	0	0	0	0	0	0	0	0	0	0	0	0	0
firstorder_InterquartileRange	0	0.000612806	0	0.00288834	0	0	0.00107525	0.00597929	4.59604e-05	0	0	0	0	0	0	0	0.00238371	0.00137332	0	0	0	0.000711081	0.00161815	0	0	0.200768	0.00153359	0	0	0	0.00125034	0	0	0	0	0	0	0	0	0	0	0	0	0	0	0	0	0.00241855	0
firstorder_Kurtosis	0.158182	0.191481	0.0480189	0.0151356	0.0129003	0.0151467	0.00553351	0.0172999	0.000604406	0.0927409	0.114034	0.0224089	0.0112655	0	0.00829727	0.00344466	0	0.00967564	0.189976	0.00720082	0.121472	0.0374686	0.434037	0.0793282	0.0797012	0.680603	0.678314	0.00145498	0.0684937	0.00225031	0.00249119	0.203222	0.141095	0.000435213	0.00179596	0	0.0176686	0	0.0131588	0.0523235	0.00425529	0.0469104	2.06391e-05	0	0.0115777	0	0.804761	0.49112	0.00180696
firstorder_firstorder_Maximum	0	0	0	0	0	0	0	0	0	0	0	0	0	0.0680299	0.01904	0.00643345	0.0175193	0.0620709	0	0	0	0	0.00291419	0	0	0	0	0	0	0	0.00117215	0	0.00160712	0.00729434	0	0.00347134	0	0	0	0	0.0188683	0	0	0.131845	0.0176214	0	0	0	0
firstorder_MeanAbsoluteDeviation	0	0	0	0	0	0	0.0701058	0.00204972	0.00905252	0	0	0	0	0	0	0	0	0	0	0	0	0	0	0	0	0	0	0	0	0	0	0	0	0	0	0	0	0	0	0	0	0	0	0	0	0	0	0	0
firstorder_Mean	0.004619	0	0	0	0	0	0.00251343	0	0.00144275	0	0	0	0.0509762	0.019394	0.0907594	0.117299	0.0224546	0.0412722	0.000234496	0	0	0.0188207	0.266309	0.143954	0	0.00150691	0	0	0	0	0	0	0	0	0	0	0	0	0	0.0093874	0.0339901	0.00621795	0.144408	0	0.0176196	0	0	0	0
firstorder_Median	0.00047048	0	0	0.220847	0.00691748	0.0888833	0	0	0	0.001036	0	0	0.104812	0.961937	0.536338	0.877875	0.153907	1.14787	0.0102124	0.0164808	0.0435716	0.224794	0.118861	0.286905	0.00125147	0.00898391	0.000754197	0	0	0.00835897	0.0144023	0	0.0489287	0.0233301	0	0	0.0036955	0	0.0212136	0.129676	0.205942	0.26332	0.18084	0.0117363	0.348694	0	0	6.69606e-05	0
firstorder_Minimum	0.0273006	0.0644589	0.0067267	0.00889312	0.00143286	0.00344389	0	0.0249362	0	0.00438593	0.00257992	0.00205757	0.391831	0	0.00227669	0.00504924	0	0	0.090816	0	0.412992	0.00316307	0.0651547	0.0309202	0.0244458	0.208753	0.355359	0.00112298	0.725823	0.149507	0	0	0	0.28537	0.00124997	0.253626	0	1.40468	0.270015	0.231249	0.116578	0.242631	0.0070869	0	0	0.000176512	0.103099	0.0952111	0
firstorder_Range	0	0	0	0.0565956	0	0.067202	0.000287805	0.00424819	0.000826117	0	0	0	0	0	0	0	0	0	0	0	0	0	0.000150293	0	0	0	0.00195316	0	0	0	0	0	0	0.0162554	0.0824097	0.0768806	0	0	0	0	0	0	0	0	0	0	0	0	0
firstorder_RobustMeanAbsoluteDeviation	0	0	0	0	0	0	0	0	0	0	0	0	0	0	0	0	0.00888924	0	0	0	0	0	0.0100808	0	0	0.00161339	0.00200904	0	0	0	0	0	0	0	0	0	0	0	0	0	0.000341108	0	0	0	0	0	0	0	0
firstorder_RootMeanSquared	0.000697605	0	0	0	0	0.00200907	0	0	0.00161224	0	0	0	0.00565415	0.0225367	0.0289258	0	0	0	0.00038043	0	0	0.000483057	0.0154359	0.0416445	0	0.00256979	0.00143765	0	0	0	0	0	0.00107426	0	0	0	0.00457742	0	0	0.00337234	0.186127	0.01254	0.000800777	0	0	0	0	0	0
firstorder_Skewness	0	0.0954739	0.0117177	0	0	0	0.225479	0	0.0866232	0.000435638	0.0600499	0.0115326	0.141716	1.03669	1.06138	0.0571029	1.30772	1.04985	0.133242	0.00427406	0.0281421	0.000649809	0.0102256	0.00520919	0.155919	0.0668567	0.811764	0.00572134	0.0049619	0.0482441	0	0	0	0.061836	0	0	0.00012613	0	0.00759412	0.0235041	0.0240344	0.000899832	0.00132897	0.00590173	0.0030839	0	0.00585735	0	0
firstorder_TotalEnergy	0.027454	0.000941784	0	0	0	0	0	0.000347151	0.00282875	0.00671083	0.015207	0.00250641	0	0	0.000367504	0	0.141385	0.0212048	0.149155	0.0212541	0.00326202	0.000246159	0.00747514	0.126226	0	0	0.000157775	0.000635613	0.00162116	0.000213839	0.000463569	4.79116e-05	0	0.00692435	0	0.000226901	0	0.00136926	0.00237109	0.000928224	0.00156143	0	0.000320391	0.00226476	0.000171055	0.00161852	0.0311382	0.00435383	8.76162e-06
firstorder_Uniformity	0	0	0	0	0	0	0	0.0198297	0.00255772	0	0	0	0	0	0	0	0.00214831	0	0	0	0	0.00298822	0	0	0	0	0	0	0	0.00141912	0	0	0	0	0.0595319	0	0	0	0	0	0	0.000752821	0.0013514	0	0	0	0	0	0
firstorder_Variance	0	0	0	0	0	0	0.305165	0	0	0	0	0	0	0	0	0	0	0	0	0	0	0	0.000882916	0.000212159	0.000465583	0	8.89916e-05	0	0	0	0	0	0	0	0	0.000503264	0	0	0	0	0	0	0	0	0	0	0	0	0
glcm_Autocorrelation	0	0	0	0	0	0.00144484	0	0	0	0	0	0	0	0.000625175	0	0	0	0	0	0	0	0	0.000625308	0.000312427	0	0.0990725	0.0115465	0	0	0	0	0	0	0.0327085	0	0.00856053	0	0	0	0	0	0	0	0	0	0	0	0.00247372	0
glcm_ClusterProminence	0.0245993	0	0.00661753	0.0112002	0.00161886	0.0221651	0.00249132	0.354387	0.330722	0.00790137	0.000372971	0.00216477	0.017762	0.00356659	0.00728611	0.0281051	0.0111333	0.00117424	0.0179157	0.0305433	0.012401	0.10976	0.390608	0.355524	0.00296619	0.0172719	0.0190818	0.168944	0.235395	0.185658	0.0604988	0	0.0624123	0.0397503	0	0.0206933	0.156906	0.0119148	0.0356726	0.0394231	0.00196451	0.0215244	0.0361372	0.00320086	0.000901888	0.101329	0.0195557	0.0305591	0.10507
glcm_ClusterShade	0.0628554	0.00833754	0.00961001	0.00293082	0.00121386	0.000886214	0.108476	0	0.0388763	0.0762802	0.0135368	0.0182506	0.0216085	0.0857789	0.0203943	0.0349815	0	0	0.00138289	0.319254	0.200115	0.000636193	0.00725908	0.0592567	0.205495	0.20664	0.18687	0.0118967	0.0275389	0.0328486	0.0132982	0	0.0297924	0.132808	0.0154788	0.0764418	0.00628231	0.0574777	0.0747962	0.00999706	0.531984	0.240381	0.0130117	0.355419	0.227655	0.00268429	0.00598304	0.00141979	0.00600802
glcm_ClusterTendency	0	0	0	0.00653478	0	0	0.0268122	0.0479422	0.270098	0	0	0	0	0	0	0	0.000341137	0	0	0	0	0.0300568	0.00440692	0.0379312	0	0	0	0	0	0	0.0113807	6.93766e-05	0.000251771	0.00262343	0.0159393	0.00666421	0	0	0	0	0	0	0	0	0	0	0	0	0
glcm_Contrast	0	0.0248229	0	0.00224303	0.0474193	0.000322541	0.000634906	0	0.000274103	0	0.00851866	0	0	0	0	0	0.00289251	0	0	0.00258465	0	0.009807	0.0020494	0.00455167	0	0	0	0	0	0.0109242	0.0114201	0	0.000662929	0	0.000530583	0	0.00182025	0	0	0	0	0.00779898	0	0	0	0	0.0584303	0.0953143	0
glcm_Correlation	0.0234597	0	0.00081862	0	0.353015	0.386347	0.00160144	0.0133147	0.0174757	0.00616009	0	0.000606248	0	0.00857942	0	0	0.0205227	0.0330336	0.0211731	0	0.0189035	0.000162515	0.000476154	0	0.00231845	0.490002	0.120978	0	0.0059572	0.000523811	0.00337798	0.0326624	0.0895008	0	0	0.00335506	0	0	0.0021756	0.0617774	0	0.137948	0.023218	0	0.0690369	0	0.0108503	0.00523152	0
glcm_DifferenceAverage	0	0	0	0	0	0	0	0	0	0	0.000289929	0	0	0	0	0	0	0	0	0	0	0	0	0	0	0	0	0	0	0	0.000168603	0	0	0	0	0	0	0	0	0	0	0.00228737	0	0	0	0	0.00112456	0	0
glcm_DifferenceEntropy	0	0.00841225	0	0	0	0	0	0	0	0	0	0	0	0	0	0	0	0	0	0	0	0	0	0	0	0	0	0	0.00264733	0	0.00106518	0	0	0	0	0	0	0	0	0	0	0.00119457	0	0	0	0	0	0	0
glcm_DifferenceVariance	0	0.0202032	0	0.00278434	0.0069666	0.00291105	0.0452564	0.0016854	0.272534	0	0	0	0	0	0	0	0.000508836	0	0	0	0	0.0019214	0	0.00241264	0	0	0	0	0	0	0	0	0.00993212	8.41638e-06	0.00424929	0.00676077	0	0	0	0	0	0.000333251	0	0	0	0	0.014356	0.014548	0
glcm_Id	0	0	0	0	0	0	0	0	0	0	0	0	0	0	0	0	0	0	0	0.00683122	0	0	0	0	0	0	0	0	0	0	0.00265945	0	5.7882e-05	0	0.00980854	0	0	0	0	0	0	0	0	0	0	0	0.00222971	0	0
glcm_Idm	0	0	0	0	0.00425254	0	0	0.00353758	0	0	0	0	0	0	0	0	0	0	0	0	0	0	0	0	0	0	0	0	0	0	2.23379e-05	0	0.00213516	0	0.00260761	0	0	0	0	0	0	0	0	0	0	0	0.00155232	0	0
glcm_Idmn	0.00166284	0.026137	0	0.00275935	0.175461	0.257809	0	0	0	0	0.0260546	0.00269064	0.0155672	0	0	0.00202578	0	0	0.00803071	0.00219621	0.000581437	0	0.00880269	0.00219294	0.0660396	0.00335896	0.00187063	0.0489523	0.00124783	0.00042021	0.00582305	0.0016992	0.00972038	0	0	0	0.00193801	0.00206998	7.05882e-05	0.233369	0	0.180271	0.386804	0	0.106115	0.126727	0.0307777	0.295434	0.0910752
glcm_Idn	0	0.0112809	0.0295137	0	0.00619637	0	0	0	0	0	0	0	0.00361618	0	0.000135044	0.00186238	0	0	3.91501e-06	0.00381933	0	0	0	0	0	0	0.00662362	0.18761	0	0.000658566	0.00338131	0	0.00361117	0	0	0	0.00168868	0.00637388	0	0.0637399	0	0.0330194	0.000902909	0	0.00965364	0.438795	0.000679002	0.158572	0.36976
glcm_Imc1	0.00203589	0.0543143	0.0130944	0.004084	0.286202	0.0986874	0	0.000705591	0	0.000295703	0.0123674	0.000892962	0	0.000249526	0.00027532	0.00305634	0.0021973	0.0177219	0.0143731	0.068939	0.00250686	0	0	0	0.254828	0	0.104374	0	0.0335183	0.126281	0.00780942	0	0.00751076	0.000711468	0	0.0702501	0.0541792	0.0284788	0.0591853	0.0029513	0.0943338	0.0151743	0.000151568	0.0237376	0.0383575	0	1.51524e-05	0	0.000387459
glcm_Imc2	0.116365	0.00100521	0.00851571	0	0	0	0.109427	0.834954	0.752902	0.0300112	0.0134363	0.0433538	0	0.0358731	0	0	0.00497875	0	0.0669652	0.00164379	0.0298806	0.00204207	0.00748528	0.00241689	0.625731	0.00384831	0.233365	0	0	0	0	0.000223475	0	0	0.127475	0.00840486	0	0	0.00346704	0	0	0	0	0	0	0	0.00413834	0	0.00294401
glcm_InverseVariance	0.000129636	0.00135054	0	0	0	0	0.00385625	0	0.00521585	0.00233858	0.00222398	0.00182108	0	0	0	0	0	0	0.000155589	1.53299e-05	0.00739338	0.208689	0.00205455	0.0865416	0	0	0	0	0.00141761	0.14664	0	0	0	0.00293885	0	0	0	0.00137294	0.00506106	0	0	0	0	0	0	0	0.419379	0.275528	0
glcm_JointAverage	0.000896835	0	0	0	0	0.00186072	0.0240266	0	0.0126731	0	0	0	0	0	0	0	0	0	0	0	0	0	0	0	0	0	0	0	0	0	0	0	0.00235797	0.000706299	0	0.0255602	0	0	0	0	0	0	0	0	0	0	0	0	0
glcm_JointEnergy	0.0164329	0.0256392	0.00672209	0	0	0	0.00625969	0.0351243	0.00620377	0	0.0637607	0.00347148	0	0	0	0	0	0	0	0.0174208	0	0.00121005	0	0	0	0	0	0.00208303	0.0290223	0.0347761	0	0	0	0	0.0237338	0	0.000557304	0.0124495	0.00794374	0.065312	0.00104507	0.00494499	0.00487528	0	3.77417e-05	0.000391163	0.00116491	0	0
glcm_JointEntropy	0	0	0	0	0	0	0	0.0495771	0.00237149	0	0	0	0	0	0	0	0	0	0	0	0	0	0	0	0	0	0	0	0	0	0	0	0	0	0	0	0	0	0	0	0	0	0	0	0	0	0	0	0
glcm_MCC	0.0321827	0.00525184	0.000999747	0	0.566204	0.0282442	0.00322972	0.00352581	0.000683999	0.0509049	0.012497	0.00170996	0	0	0	0	0.000505578	0	0.0131848	0	0.000564244	0.00162915	0	0	0.0930654	0.00521144	0.707121	0	0	0	0	0.00103269	0	0	0	0.00561884	0	5.68976e-05	0.0170909	0.0233304	0.0203655	0.0968658	0.0449053	0.00381931	0.229541	0	0.172934	0.00155082	0
glcm_MaximumProbability	0.00473921	0.0032992	0	0	0	0	0	0	0	0.000976115	0.0036456	0.000288568	0	0	0	0	0.0006896	0	0	0.00389873	0.00265858	0.00294261	0.000596148	0.0004463	0	0	0	0	0	0	0	0	0	0.00263521	0	0	0	0	0.000201148	0.00555602	0.00130031	0.000382096	0.000993727	0.0532903	0.00348991	0	0	0	0
glcm_SumAverage	0.00158479	0	0	0	0	0.000885783	0.00900597	0	0.00524888	0	0	0	0	0	0	0	0	0	0	0	0	0	0	0	0	0	0	0	0	0	0	0	0.00108074	0.000912975	0	0.00186898	0	0	0	0	0	0	0	0	0	0	0	0	0
glcm_SumEntropy	0	0	0	0	0	0	0	0.0486413	0.00342078	0	0	0	0	0	0	0	0.000476362	0	0	0	0	0	0	0	0	0	0	0	0	0	0	0	0	0	0	0	0	0	0	0	0	0	0	0	0	0	0	0	0
glcm_SumSquares	0	0	0	0.00112878	0	0	0.0506159	0	0.2472	0	0	0	0	0	0	0	0.000968765	0	0	0	0	0.00394685	0.00837611	0.0162322	0	0	0	0	0	0	0.0055753	0	0.000540103	0	0.00959122	0.0054282	0	0	0	0	0	0	0	0	0	0	0	0	0
gldm_DependenceEntropy	0	0	0	0	0	0	0.0566933	0.0099905	0.0907753	0	0	0	0	0.00100537	0.000312275	0.0127702	0.00756943	0.0710644	0	0	0.00538355	0.00625547	0	0	0	0	0	0	0	0	0	0	0	0	0	0.000333924	0	0	0	0	0	0	0	0	0	0	0	0	0
gldm_DependenceNonUniformity	0.000435928	0.00775898	0	0	0	0	0	0	0	0.00506245	0.00271264	0.000677924	0	0	0	0	0	0	0	0.00181013	0	0	0	0	0.000175318	0	0	0.00297145	0.159395	0.0275805	0	0.00269132	0	0	0.00582895	0	0	0.0735197	0.0088256	0	0.0767666	0.00304223	0	0.0131224	0	0.000162629	0.136697	0.0745406	0
gldm_DependenceNonUniformityNormalized	0.00189353	0.0177718	0.045333	0.473828	0.291789	0.494402	0.00010878	0.00312831	0.0269839	0.00199131	0.0300982	0.0504429	0	0	0	0	0	0	0.0034128	0.256091	0.472792	0.00329468	0	0.000593006	0.00363524	0.118785	0.046486	0	0.00560419	0	0.0248758	0.00435279	0.0812265	0.0125053	0.00116241	0.026075	0	0	0	0.00250207	0.00627265	0	0.00632371	0.00116508	0.000365833	0	0.00765472	0	0
gldm_DependenceVariance	0.000124744	0	0	0.0192631	0.752542	0.552736	0.00853791	0.0113829	0.0962952	0	0	0	0	0.0121155	0.00831256	0	0.00147775	0.00254134	0	0.142196	0.201229	0.000351124	0	0.000840099	0.00573942	0.0132789	0.000934765	0	0.00190678	0.0196467	0	0.00451229	0.0338823	0	0.163011	0.00273186	0.00139074	0.00578308	0.0022247	0.00114767	0	0	0.019545	0	0.32314	0	0	0.00367906	0.0229308
gldm_GrayLevelNonUniformity	0	0	0	0	0	0	0	0.000604195	0.00316413	0	0	0.0082388	0	0	0	0	0	0	0.00207108	0	0.000244458	0.0090706	0	0.00175447	0.00579735	0.0260778	0.0105255	0.127422	0.0296804	0.312954	0.00177966	0	0	0	0.000130991	0	0.027869	0.030347	0.0536637	0.0614933	0.0610654	0.0351089	0.000686733	0.00108227	0.000273432	0.00317267	0.00104876	0.00173633	0
gldm_GrayLevelVariance	0	0	0	0	0	0	0.084479	0	0	0	0	0	0	0	0	0	0	0	0	0	0	0.00233757	0.00110195	0.00310515	0.000745887	0	0.000449248	0	0	0	0	0	0	0.00158322	0.046183	0.00451461	0	0	0	0	0	0	0	0	0	0	0	0	0
gldm_HighGrayLevelEmphasis	0	0	0	0	0	0	0	0	0	0	0	0	0	0.000405523	0	0	0	0	0	0	0	0	0	0	0	0.00516817	0.0103925	0	0	0	0.000200055	0	0	0	0	0.000829911	0	0	0	0	0	0	0	0	0	0	0.00388849	0.0143756	0
gldm_LargeDependenceEmphasis	0	0.00058276	0	0	0	0	0	0.00478015	0.0127751	0	0.00128636	0.0050067	0	0	0	0	0	0	0	0.00944273	0	0	0	0	0	0	0	0	0.0164049	0	0	0.00246689	0.00354199	0	0	0	0	0.00293617	4.8299e-05	0	0	0	0.00182918	0	0	0	0	0	0
gldm_LargeDependenceHighGrayLevelEmphasis	0.00175633	0.000569006	0.00568428	0	0.0863228	0.00350263	0.00290003	0	0	0.00183238	0	0	0.00158636	0.0123255	0.00340634	0.0292531	0.0136219	0.0206076	0.331192	0.00397501	0.00559777	0.0687266	0.0915541	0.174916	0.00330261	0	0	0.00208418	0	0.000202708	0	0.00559217	0	0.000239407	0	0.0101211	0.0202749	0	0	0	0	0	0	0	0	0.0095463	0	0	0
gldm_LargeDependenceLowGrayLevelEmphasis	0	0	0.00290492	0.00921743	0.000519895	0.00338756	0.0208176	0.00204174	0.0811404	0.00158217	0.0199328	0.00962945	0.0142588	0.0165274	0.000545122	0.0175735	0	0.00857198	0	0.0372558	0.0275069	0.00365123	0.134562	0.0195697	0.00804275	0.121553	0.327321	0.0357876	0.0625103	0.0165358	0	0.000170271	0	0	0	0	0.0263505	0.000651403	0.0293452	0.00730618	0.0260541	0.00560474	0.000161107	0	0.00679952	0	0	0	0.000702723
gldm_LowGrayLevelEmphasis	0	0.000558727	0.0582112	0.119833	0.0880278	0.317802	0	0	0.000280212	0.00250843	0	0	0	0	0	0.000321496	0	0	0.00244752	0	0.0678854	0.00858473	0.0375673	0.060096	0.00150934	0.00566025	0.068016	0.00604213	0	0.0515076	0	0	0.034334	0.00273629	0	0	0.00990131	0.00221568	0.0027198	0.00310458	0.00315224	0.00033692	0.000251979	0	0.00171093	0	0	0	0
gldm_SmallDependenceEmphasis	0	0	0	0	0.00680893	0.00102584	0	0.0269915	0.00268539	0	0	0	0	0	0	0	0	0	0	0	0	6.76943e-05	0	0.000849442	0	0	0	0	0.194243	0.135794	0.00692035	0.0148356	0.0140026	0.00253516	0.000141374	0.00877484	0	0.00420902	0.0141916	0	0	0.000113166	0	0	0.000148892	0	0	0	0.000709395
gldm_SmallDependenceHighGrayLevelEmphasis	0.00187614	0.192431	0.320186	0.000861904	0.000510972	0	0	0.000221108	0	0.00147618	0.0120008	0.0534922	0.032782	0.00134542	0.00113132	0.00425913	0	0	0.00407143	0.00978769	0.00184824	0.0245719	0.0120473	0.019688	0	0.0557499	0	0.110581	0	0.000781256	0.000180784	0	0.00431435	0	0	0.00441088	0.0285329	0	0.000348993	0	0.0164691	0.0223671	0.00350427	0	0	0.207704	0.207473	0.52352	0.103544
gldm_SmallDependenceLowGrayLevelEmphasis	0	0.245419	0.0641483	0	0.0741861	0	0	0.0202126	0.0278903	0	0.640377	0.124361	0.0267413	0	0	0.0246881	0	0	0	0.0139675	0.00523076	0.0200299	0.000994293	0	0	0	0	0.171256	0.262406	0.00537246	0.000203068	0	0.0405174	0.00262429	0.200057	0.00604221	0.0594717	0.0173546	0.00575557	0	0.00119855	0.00143984	0	0.000728631	0.00749921	0.0387449	0.204223	0.262775	0.0126413
glrlm_GrayLevelNonUniformity	0	0.000881225	4.39818e-05	0	0.0250021	0.0570118	0.000869301	0.0115195	0	0	0.000713449	0	0	0	0	0	0	0	0.0198612	0.00139895	0.0163298	0.0176471	0	0.00508994	0	0.0253475	0.102411	0.0151868	0.0869148	0.418386	0	0.00579455	0.0267555	0	0.0256257	0.0282734	0.0340433	0.187398	0.213507	0.00802992	0.00994491	0.030379	0	0.00248853	0.00430499	0.00209445	0.0017187	0.0400304	0
glrlm_GrayLevelNonUniformityNormalized	0	0.00107895	0	0	0.000193448	0	0.00380676	0	0	0	0.00497164	0	0	0	0	0	0	0	0	0	0	0	0	0	0	0	0	0	0	0	0	0	0	0	0.0095399	0	0	0	0	0	0.00403149	0.0008689	0.000166197	0	0	0	0	0	0
glrlm_GrayLevelVariance	0	0	0	0	0	0	0.000630234	0.00711494	0.0253422	0	0	0	0	0	0	0	0	0	0	0	0	0	0.00356034	0.000561538	0	0	0.0161536	0	0	0	0	0	0	0	0	0.00444916	0	0	0	0	0	0	0	0	0	0	0	0	0
glrlm_HighGrayLevelRunEmphasis	0.00134095	0	0	0	0	0	0.0359223	0	0	0	0	0	0	0	0	0	0	0	0	0	0	0	0	0	0	0	0.00135644	0	0	0	0.0138117	2.33942e-05	0.00180944	0	0	0.000598515	0	0	0	0	0	0	0	0	0	0	0	0	0
glrlm_LongRunEmphasis	0	0.125581	0.0423327	0	0	0	0.00291443	0.0586798	0.0622548	0	0	0.00238347	0	0	0	0	0	0	0	0.232075	0.00294684	0	0	0	0	0	0	0.00154562	0.0515976	0	0.000907607	0.0453692	0.044666	0	0.0272762	4.50995e-05	0.000698015	0.0301238	0.0570397	0	0	0	0.00271713	0	0	0	0.0964961	0	0
glrlm_LongRunHighGrayLevelEmphasis	0	0	0	0	0.00143011	0	0.216567	0.00131093	0.283366	0	0	0	0.0153765	0.0151454	0	0	0	0	0	0	0	0.000650787	0	0	0	0	0.00318144	0	0	0	0.0019424	0.0805763	0.0397643	0.0543115	0.0634643	0.48743	0	0	0	0	0.0167203	0	0	0	0	0	0	0	0
glrlm_LongRunLowGrayLevelEmphasis	0	0.00197669	0.00149687	0.000506084	0	0	0.112836	0.0148707	0.0731713	0.00153534	0.0245443	0.0449238	0.000236068	0.00748679	0.000231028	0.000769474	0	0	0	0.0134311	0	0.0031566	0.180272	0.0394646	4.76532e-05	0.0364287	0.0780419	0	0	0	0	0.00110781	0	0.0101044	0.000214225	0.00501526	2.34272e-05	0	0.00409403	0.0288009	0.00631683	0.00014966	0.000749671	0	7.05667e-05	0	0.0135727	0	0
glrlm_LowGrayLevelRunEmphasis	0	0.0144757	0	0.000919432	0.0721042	0.00215818	0.00374454	0	0	0.0272972	0.000819284	0.0112327	0	0.00138062	0	0.00116216	0	0	0.00250526	0	0.00771136	0	0	0.0256416	0.00180475	6.82516e-05	0.00392875	0	0	0.0211369	0	0	0.000485454	0.00660727	0	0.00642733	0	0	0	0.00115319	0.000592158	0.000153607	0.000188078	0	0.00175518	0	0	0	0
glrlm_RunEntropy	0	0	0	0.000628465	0	0.000435194	0	0	0	0	0	0	0	0	0	0	0.00197886	0	0	0	0	0	0	0	0	0	0.000228869	0	0	0	0	0	0	0	0	0	0	0	0	0	0	0	0	0	0	0	0	0	0
glrlm_RunLengthNonUniformity	0.0340484	0.0914782	0.218255	0.122866	0.298049	0.315892	0.0118742	0.0489044	0.119083	0.00885616	0.824615	0.321706	0	0	0	0	0.00324976	0	0	0.0620906	0.667879	0	0.000528626	0	0	0.000918828	0.000465137	0	0.144926	0.0215488	0.104428	0.0031879	0.0247548	0.138232	0.0325868	0.0487593	0	0.119913	0.0605293	0	0.021772	0.0167803	0	0	0.0057615	0.00193829	0.170365	0.210356	0
glrlm_RunLengthNonUniformityNormalized	0	0	0	0	0	0	0	0.0166029	0	0	0	0	0	0	0	0	0	0	0	0	0	0	0	0	0	0	0	0	0.00812755	0	0	0.000350008	0	0	0.00128785	0	0	0	0.00640363	0	0	0	0	0	0	0	0	0	0
glrlm_RunPercentage	0	0.00838341	0	0	0	0	0	0.0157647	0.00084715	0	0.00419599	0.000667886	0	0	0	0	0	0	0	0.00507991	0	0	0	0	0	0	0	0	0.000239046	0	0	0.0019417	0	0	0.00953134	0	0	0	0.00216346	0	0	0	0.000258419	0	0	0	0	0	0
glrlm_RunVariance	0	0.00770489	0.0395796	0	0.00816754	0	0.00645924	0.000267148	0.116519	0	0	0	0	0	0	0	0	0	0	0.474371	0.0121077	0	0	0	0	0	0	0	0.00878127	0.00365894	0.000459933	0.036226	0.0297034	0	0.24131	0.000467003	0.00132914	0.0876508	0.0477215	0	0	0	0.00392276	0	0	0	0.138213	0.156573	0.00473304
glrlm_ShortRunEmphasis	0	0.0370072	0	0.00073629	0	0	0	0.0036173	0	0	0	0	0	0	0	0	0	0	0	0	0	0	0	0	0	0	0	0	0.285652	0	0.0305715	0	0.0249258	0	0.000443823	0	0	0.0542994	0.0118191	0	0	0	0	0	0	0	0	0	0
glrlm_ShortRunHighGrayLevelEmphasis	0	0	0	0	0	0.0184957	0.0404275	0.00451591	0.035999	0	0	0	0	7.171e-05	0	0	0	0	0	0	0	0.00011593	8.46649e-05	0	0	0.00439884	0.00144274	0	0	0	0	0.00181562	0	0	0.000898896	0.0107379	0	0	0	0	0	0	0	0	0	0	0	0	0
glrlm_ShortRunLowGrayLevelEmphasis	0.0012135	0.00651646	0.00748022	0.0231015	0.0325843	0.0116113	0.121484	0	0.014718	0.133123	0	0.000627711	0.0143818	0	0	0.00195571	0	0	0.062188	0.001394	0.0783575	0.0487852	0	0.00863857	0.00212483	0	0.0287487	4.138e-05	0.00102559	0.0444558	0	0	0.00733512	0.0095348	0	0.0549202	0.0238775	0.0038957	0.0353238	0.00558885	0.00080288	0.000358274	0.000849321	0	0.00586304	0	0.00525567	0.00111503	0
glszm_GrayLevelNonUniformity	0.384837	0.754791	0.677552	7.52413e-05	0	0	0.0230041	0.0045251	0.0411756	0.241724	0.263517	0.547574	0.020957	0.362307	0.188594	8.00773e-05	0.191466	0.242724	0.282828	0.135836	0.537992	0.0070938	0.0539698	0.0172743	0.0358637	0.370415	0.661171	0	0.095076	0.323451	0.00137241	0	0.00864621	7.50944e-05	0	0.000507897	0	0.377807	0.0833978	0.00334165	0.147521	0.200995	0	0.223058	0.387257	0.0487362	0.0334129	0.032495	0
glszm_GrayLevelNonUniformityNormalized	0.00166163	0.05701	0.00498191	0	0	0.00192897	0	0	0.000746998	0	0.00155229	0	0.00732836	0	0.110533	0	0	0.000259797	0	0.00483376	0.0211775	0.00185245	0.0305524	0.000187658	0	0	0.0593193	0.00106053	0.0425217	0.0335809	0	0.000237675	0.00154462	0	0.186274	0.023892	0	0.00754708	0.121813	0.0080415	0	0.00991795	0	0.0011227	0.000228066	0	0.01985	0.000253563	0
glszm_GrayLevelVariance	0	0	0	0.000992666	0	0	0	0	0.00212665	0	0	0	0	0	0.00163701	0	0	0	0	0	0	0	0	0.000676064	0	0.0232885	0.0871235	0	0	0	0	0	0	0	0	0.000730268	0	0	0	0	0	0	0	0	0	0	0	0	0
glszm_HighGrayLevelZoneEmphasis	0	0	0	0.000333331	0.154941	3.05075e-05	0.210306	0.0709429	0.307384	0	0	0	0.00444591	0	0	0	0	0	0	0	0	0	0	0	0	0	0	0	0	0	0	0	0	0.00375066	0.00545867	0.0144225	0	0	0	0	0.0104956	0.0099015	0	0	0	0	0	0	0
glszm_LargeAreaEmphasis	0.0197694	0.00231177	0.0399401	0.00136319	0.0286536	0.0112797	0	0.0178717	0.000740483	0.0156017	0.227467	0.0704534	0.00448693	0	0.00353201	0.000688218	0	0	0.000473728	0.0125434	0.121906	0	0.00207589	0	0.00342107	0.00513937	0.00212436	0.00186017	0.000142705	0	0.000484497	0.000183431	0.00126986	0.000591019	0	0.000249023	0.0114774	0.00898399	0.00205769	0.00265344	0	0	0.0641547	0	0.00795963	0.0191072	0.000673742	0	0.0630192
glszm_LargeAreaHighGrayLevelEmphasis	0.0489984	0.170898	0.13399	0.00310621	0.191219	0.109887	0	0.0721022	0.317477	0.00254164	0.0373945	0.0644861	0.0411013	0.293064	0.0704716	0.145077	0.0863185	0.11114	0.0087346	0.0236451	0.0542461	0.101029	0	0.0359035	0.00209611	0.0479283	0.0321238	0.0880099	0.000558165	0.0120945	0.125739	0.00387941	0.0317174	0.00843982	0.0776136	0.0970798	0.196486	0.0202629	0.036924	0.0290688	0.0224362	0.152961	0.00483009	0.00353538	0.0252127	0.0743922	0.00467856	0.0260447	0.0319839
glszm_LargeAreaLowGrayLevelEmphasis	0.038807	0.0359399	0.025587	0.0447483	0.0054077	0.0323826	0.0699746	0.233437	0.134534	0.0222215	0.00980627	0.0150585	0.0173847	0.0372141	0.0272586	0.0119229	0.207768	0.0467121	0.0928498	0.011791	0.0407618	0.138181	0.074425	0.149595	0.11211	0.000507922	0.017692	0.0477786	0.113513	0.0465075	0	0	0.00434623	0.0773126	0.21297	0.168858	0.0605921	0.0350765	0.0813328	0.0141049	0.0532727	0.0163877	0.00216159	0.0133329	0.00696326	0.099879	0	0.0301902	0.0233285
glszm_LowGrayLevelZoneEmphasis	0.0160395	0.0250607	0.0792816	0.0155451	0.0818432	0	0.0100121	0	0	0.798723	0.0630853	0.295191	0.155967	0.110246	0.313354	0.0762539	0.00634882	0.0148271	0.0115773	0	0.0116451	0.00583095	0.0134951	0.0116833	0	0	0	0	0	0.00352741	0.00456582	0.00333072	0.00108417	0	0.00159146	0	0.0012695	0.0274928	0.0048953	0	0	0.0119186	0	0.00415564	0.0182638	0	0	0.0102095	0
glszm_SizeZoneNonUniformity	0	0	0	0.0147785	0.0647903	0.0380861	0.0269241	0.0770305	0.303606	0	0	0	0.140564	0.0678631	0.232872	0.00598889	0.154509	0.184625	0.0180618	0.0219477	0.00733184	0	0.0333533	0.0518908	0.0958143	0	0.0170076	0.00598292	0.0114216	0.0338928	0.115969	0.000417634	0.0520182	0.00245912	0.000970473	0.017857	0	0	0.00563458	0.0296281	0.104727	0.0279058	0.00449328	0.228403	0.17081	0.00503264	0.0320994	0.10243	0.00258227
glszm_SizeZoneNonUniformityNormalized	0	0.0131008	0.000419548	0	0.10219	0.0107132	0.0011496	0.000988651	0.0199804	0	0	0.0060116	0.126287	0	0.00388753	0.000606903	0.0374266	0.0204122	0	0	0.0212447	0.040117	0.0590904	0.180331	0.00151717	0.00299433	0.056059	0.0135653	0.0166038	0.168495	0	0	0.00413233	0	0	0	0.0205988	0.00058489	0.0443192	0.0013662	0	0	0.00440134	0.00129917	0	0	0.150691	0.135832	0.00608156
glszm_SmallAreaEmphasis	0.0182776	0.0151045	0.00908861	0.0174719	0.0192667	0.0517578	0.00322231	0.000714764	0	0.0562769	0.000533002	0	0.158366	0.000646324	0	0	0.0461226	0.0103244	0	0	8.16162e-06	0.0126204	0.0136551	0.00237808	0.0014008	0.0349492	0.027559	0.0276889	0.0137276	0.00538738	0.00153187	0.0160255	0.0013783	0	0.00114794	0.00210809	0	0.225751	6.31442e-05	0	0	8.66971e-05	0.00042357	0.0495467	0.00666734	0	0.0281439	0.0695887	0.00838221
glszm_SmallAreaHighGrayLevelEmphasis	0.00430897	0	0	0.334607	0	0.23868	0.0868662	0.0223593	0.266403	0	0.00098932	0	0.00551764	0	0	0	0	0	0	0	0	0.00422923	0	0	0	0	0	0	0	0.00129219	0	0	0	0	0.0066314	0.0246204	0	0	0	0	0.0101561	0.0316331	0	0	0	0	0	0	0
glszm_SmallAreaLowGrayLevelEmphasis	0.00858471	0.059414	0.0308465	0.0678299	0.00666408	0.0140837	0.0043225	0.0109276	0.00209633	0.114046	0.108182	0.057081	0.284105	0.0428619	0.270708	0.388092	0.0270549	0.422226	0.0894584	0.0697136	0.349096	0.0206095	0	0.0590455	0	0.0646729	0.281219	0	0.191026	0.192934	0.0437587	0.00395704	0.0992777	0	0.000774501	0.0224305	0.0279171	0.258553	0.259057	0.00019541	0.0639356	0.0555793	0.0144624	0.75755	0.255962	0	0	0.011814	0
glszm_ZoneEntropy	0.037912	0.460149	0.830463	0	0	0.00165677	0	0.000195981	0	0	0.727148	0.333969	0.0117118	0.00185698	0.0436965	0.000668156	0.00746188	0.00702299	0	0	0.125409	0.0734857	0	0.0181637	0.000480588	0	0	0	0.0187009	0.310009	0	0	0.000443101	0	0	0	0	0.0213176	0	0	0	0	0	0	0	0	0	0.000935362	0
glszm_ZonePercentage	0.160661	0.0211369	0.0378607	0	0.0359228	0.00674657	0	0.000425326	0.0138313	0.169202	0.0119433	0.041299	0.0393891	0.00764626	0.0397926	0	0.00080262	0	0.0384117	0.0219567	0.0181403	0.00346308	0.00148057	0.0582244	0	0	0.000815304	0	0.148275	0.210168	0.000540596	0.317581	0.0921121	0.0102213	0	0.00410101	0	0.00679726	0.267146	0	0	0.000312126	0.000499728	0	0.000448745	0	0	0	0
glszm_ZoneVariance	0.00304002	0	0.000409156	0.000918397	0.0297819	0.0289077	0.00033519	0.0286319	0.00344902	0.0127296	0.00057407	0.00265396	0.0241459	0	0.00513385	0.000705187	0	1.21324e-05	0.000986181	0.0046916	0.00675223	0	0.000371079	0	0.0260807	0.126951	0.0386027	0.0489862	0.0261483	0.0243997	0.0581298	0.000559407	0.0175935	0	0.0129004	0.000223607	0.00806104	0.00302782	0.00181464	0.108213	0.00345613	0.0517019	0.231281	0.00419611	0.0420263	0.023202	0	6.05243e-05	0.0739604
ngtdm_Busyness	0.0557383	0.00266493	0.179694	0.013266	0.00329313	0.0287769	0.261146	0.00372755	0.00913241	0.0117125	0	0.00708393	0.00783295	0	0.010682	0	0	0.00855611	0.120586	0	0.273978	0.0688417	0	4.43597e-05	0.00409116	0.0441737	0.0106533	0.0430022	0.00651602	0.0861511	0.00481461	0.295789	0.299754	0.00295956	0.0249593	0.0295278	0.144284	0.020711	0.21134	0.0197859	0	0.000745271	0.0185219	0	0	0.000474163	0.000186792	0.0014815	0.0105299
ngtdm_Coarseness	0.0431844	0.000556431	0.000224904	0.0134885	0	0.0104205	0.000380691	0.00124039	3.50006e-05	0	0.000188198	0	0	7.66238e-05	0.000155702	0	0.000478948	0.00364687	0.000114791	0.00673582	0.00769403	0.0157721	0.0323151	0.00498327	0.141573	0.0245161	0.0234708	0.0602619	0.039603	0.0362337	2.04467e-07	0.00609329	0.000124517	8.81027e-08	0.00162822	6.06508e-08	0.0361547	0.0780087	0.0244633	0.000711223	0.0359157	3.81459e-07	0.0024509	0.254389	0.00241724	0.0789574	0.111584	0.124144	0.136011
ngtdm_Complexity	0	0	0	0	0	0	0	0.000980576	0	0	0.00206824	0	0	0	0.00523532	0	0	0	0	0	0	0.000589048	0	0.000108736	0.0478296	0.184342	0.00351571	0	0	0	0	0	0	0	0	0.0131016	0	0.000716081	0	0.00213783	0	0	0.00401741	0	1.97228e-05	0	0.000107739	0	0.00116733
ngtdm_Contrast	0.0561726	0.0420539	0.133118	0.00627127	0.00242374	0.00444201	0	0	0.0066137	0.0388075	0.0185109	0.138674	0	0.00299446	0	0	0.0298695	0.0170372	0	0.000131506	0	0.000585948	0.026503	0.0277372	0.0739933	0	0.0162887	0	0.134419	0.0129402	0.021793	0.000515433	0.00462943	0	0.00982807	0.00388837	0.00248094	0.327513	0.0319658	0.00337586	0	0	0.00409784	0	0	0	0.0635587	0.0105368	0
ngtdm_Strength	0.038075	0.14402	0.344655	0.373888	0.0509523	0.245344	4.48145e-05	0.00815564	0.023286	0.0172846	0.0974538	0.198322	0.0192513	9.43817e-05	0	0	0.000540207	0.00689588	0.109671	0.0235856	0.17716	0.0519335	0.0703849	0.00311339	0.117618	0.011988	0.461253	0.00129822	0.226841	0.287757	0.202687	0	0.110435	0	0.00131893	0.00865565	0	0.000895447	0.00294756	0.00122388	0.00708625	0.0922725	0	0.0271205	0.101466	0	0.162275	0.0142901	0
[truncated: 5 more columns]

## Sheet: Univariate_noRing
Feature	FET_mic-dkfz-native_TBR			FET_TTP_mic-dkfz-native			FET_TTPRef_mic-dkfz-native			FET_TBR5-15_mic-dkfz-native			FET_Slope_mic-dkfz-native			FET_SlopeTBR_mic-dkfz-native			GE180_mic-dkfz-native_TBR			normT1c_mic-dkfz-native			normT2_mic-dkfz-native			FET_TBR			FET_TTP			FET_TTPRef			FET_TBR5-15			FET_Slope			FET_SlopeTBR			GE180_13_TBR			GE180_16_TBR
	female	male	all	female	male	all	female	male	all	female	male	all	female	male	all	female	male	all	female	male	all	female	male	all	female	male	all	female	male	all	female	male	all	female	male	all	female	male	all	female	male	all	female	male	all	female	male	all	female
firstorder_10Percentile	0.682	0.607667	0.638346	0.886444	0.987778	0.938883	0.943889	0.905306	0.910743	0.726889	0.688778	0.700022	0.859333	0.9435	0.906705	0.867333	0.901944	0.888457	0.797556	0.881167	0.855771	0.822222	0.8305	0.816244	0.713778	0.749611	0.735356	0.716333	0.612	0.669122	0.916833	0.922333	0.916556	0.947333	0.942333	0.937261	0.945667	0.896667	0.911544	0.875667	0.912667	0.902089	0.889	0.919	0.913544	0.818	0.715944	0.771833	0.788
firstorder_90Percentile	0.736667	0.667722	0.699384	0.500111	0.647667	0.578937	0.617	0.707	0.663651	0.848222	0.766889	0.805937	0.797111	0.8875	0.846238	0.956889	0.880944	0.875298	0.768	0.879389	0.833095	0.841556	0.841833	0.848511	0.790222	0.812556	0.79313	0.716667	0.643333	0.687078	0.584833	0.5935	0.58105	0.814	0.7825	0.789011	0.878	0.779667	0.8322	0.841667	0.962333	0.9119	0.964	0.926667	0.926544	0.714333	0.771833	0.753567	0.763333
firstorder_Energy	0.715111	0.536333	0.617146	0.515111	0.653556	0.577717	0.601778	0.715056	0.652711	0.796	0.655444	0.706111	0.515111	0.658722	0.559492	0.704	0.657833	0.668806	0.829333	0.704056	0.762905	0.731111	0.590167	0.645571	0.511556	0.692556	0.601965	0.760667	0.568	0.687889	0.687333	0.606667	0.573256	0.584333	0.745333	0.571222	0.817667	0.637667	0.735978	0.710333	0.559667	0.589511	0.782333	0.649	0.725467	0.905667	0.790056	0.842033	0.924333
firstorder_Entropy	0.719111	0.678167	0.702943	0.824889	0.967556	0.894092	0.781556	0.821333	0.786797	0.830667	0.753556	0.78606	0.680889	0.6525	0.665863	0.719111	0.789889	0.76133	0.747333	0.847722	0.797765	0.531556	0.630222	0.605143	0.766667	0.820944	0.782425	0.716667	0.651333	0.689644	0.817667	0.923667	0.871422	0.708167	0.837	0.792183	0.758	0.737333	0.759433	0.731667	0.637667	0.670811	0.739667	0.720333	0.720978	0.714333	0.761944	0.748767	0.759333
firstorder_InterquartileRange	0.754667	0.679389	0.704559	0.795222	0.958444	0.887546	0.685556	0.668278	0.666638	0.821111	0.730667	0.784981	0.677556	0.632278	0.648724	0.726	0.782056	0.769879	0.766222	0.832222	0.803556	0.518444	0.5605	0.54659	0.768444	0.858722	0.807514	0.682	0.642667	0.668556	0.82	0.910333	0.856917	0.568667	0.657167	0.606839	0.751	0.758	0.7765	0.67	0.560667	0.619689	0.688333	0.725	0.6959	0.719333	0.764278	0.747	0.796667
firstorder_Kurtosis	0.619111	0.565278	0.521213	0.836444	0.949444	0.898552	0.708444	0.654278	0.678248	0.626222	0.578611	0.515794	0.618	0.515333	0.540165	0.53	0.502722	0.500349	0.822667	0.568222	0.687298	0.534222	0.717333	0.578467	0.811778	0.856167	0.836822	0.6	0.590333	0.5236	0.576	0.819333	0.689244	0.553	0.619333	0.559167	0.641333	0.619	0.617867	0.641	0.670667	0.6745	0.593	0.695333	0.657078	0.588	0.780722	0.707967	0.532333
firstorder_firstorder_Maximum	0.697556	0.738778	0.723137	0.538667	0.616833	0.545648	0.538667	0.616833	0.545648	0.803111	0.780944	0.787759	0.605778	0.780389	0.71907	0.758667	0.747222	0.734394	0.718	0.869	0.795924	0.629778	0.778556	0.705067	0.516889	0.674667	0.594346	0.716	0.649	0.688844	0.507667	0.5935	0.544489	0.538167	0.5935	0.563033	0.817333	0.750333	0.7905	0.518	0.806667	0.689178	0.647	0.821333	0.734922	0.815333	0.860833	0.831067	0.852
firstorder_MeanAbsoluteDeviation	0.716222	0.689556	0.704181	0.827111	0.977833	0.902854	0.702667	0.681556	0.694324	0.834889	0.758889	0.793825	0.687111	0.667389	0.669384	0.723333	0.805056	0.767914	0.721556	0.837444	0.783314	0.528222	0.604278	0.595178	0.757556	0.828944	0.785143	0.705667	0.637333	0.684544	0.822333	0.907667	0.867367	0.627	0.672	0.639433	0.773667	0.74	0.762778	0.698333	0.629667	0.653678	0.705667	0.738	0.721922	0.708333	0.788444	0.7602	0.782333
firstorder_Mean	0.704	0.658056	0.677565	0.896889	0.977444	0.932581	0.979111	0.893667	0.923244	0.807111	0.767333	0.778857	0.927778	0.973111	0.948273	0.968889	0.902889	0.922416	0.802444	0.876833	0.853451	0.842444	0.839556	0.847895	0.803556	0.798833	0.781743	0.739333	0.650667	0.692422	0.909	0.923667	0.908744	0.972667	0.942667	0.946622	0.903333	0.857333	0.884356	0.931667	0.949333	0.942111	0.956333	0.908	0.929311	0.721667	0.779	0.752367	0.784333
firstorder_Median	0.69	0.614889	0.644537	0.749556	0.852667	0.80253	0.953333	0.900194	0.905957	0.775556	0.702278	0.732844	0.914444	0.9705	0.937467	0.967333	0.888722	0.912279	0.815333	0.867889	0.855346	0.844667	0.809167	0.829702	0.843333	0.795333	0.804216	0.727	0.662333	0.685644	0.765333	0.906167	0.844961	1	0.893167	0.932911	0.910667	0.877667	0.898333	0.924333	0.949333	0.944089	0.956333	0.904	0.935822	0.75	0.706944	0.735667	0.738
firstorder_Minimum	0.686667	0.606111	0.648835	0.658667	0.660167	0.64819	0.514333	0.635111	0.549459	0.657333	0.640722	0.662419	0.861333	0.827333	0.841054	0.854	0.875667	0.863159	0.761111	0.791833	0.768184	0.543333	0.655333	0.58646	0.546667	0.543056	0.518829	0.564	0.708	0.635689	0.902	0.7915	0.851839	0.9075	0.675	0.791583	0.636667	0.885333	0.787833	0.852333	0.82	0.855422	0.871	0.863333	0.865922	0.591333	0.673278	0.641533	0.722333
firstorder_Range	0.715778	0.714722	0.718092	0.658667	0.656111	0.642184	0.519444	0.593944	0.52624	0.810444	0.784056	0.785984	0.811333	0.584444	0.676044	0.734444	0.723556	0.723508	0.718444	0.836056	0.777943	0.574	0.748778	0.680641	0.510889	0.675	0.572873	0.720667	0.666	0.695289	0.828	0.7915	0.821417	0.7725	0.675	0.731628	0.755333	0.723667	0.749678	0.777333	0.676	0.717089	0.775667	0.703333	0.753644	0.815333	0.858167	0.8304	0.830667
firstorder_RobustMeanAbsoluteDeviation	0.743333	0.6875	0.700914	0.829	0.972556	0.899232	0.723111	0.687278	0.702521	0.821111	0.736222	0.788879	0.677556	0.6425	0.655314	0.723333	0.7935	0.765521	0.759778	0.854778	0.806905	0.525111	0.578222	0.561022	0.762444	0.859444	0.802073	0.695	0.649	0.6855	0.827833	0.922333	0.881533	0.5525	0.643333	0.600233	0.767333	0.747	0.770578	0.685667	0.606667	0.638689	0.696	0.749667	0.710278	0.715667	0.773556	0.748333	0.778
firstorder_RootMeanSquared	0.714222	0.681556	0.695403	0.896889	0.977444	0.935244	0.979111	0.893667	0.921571	0.829556	0.780944	0.795771	0.619556	0.594278	0.617333	0.648	0.733833	0.716895	0.802444	0.876833	0.854721	0.838889	0.849722	0.854267	0.795778	0.801389	0.786194	0.739333	0.642333	0.694422	0.901	0.923667	0.905989	0.964	0.921667	0.942833	0.903333	0.827	0.870778	0.635333	0.725667	0.700444	0.713	0.787667	0.759889	0.721667	0.779	0.756	0.784333
firstorder_Skewness	0.622222	0.750944	0.673568	0.915111	0.952222	0.927362	0.989556	0.889778	0.92219	0.553111	0.707833	0.643987	0.757333	0.924278	0.846057	0.767556	0.927944	0.844717	0.752222	0.562444	0.589422	0.677333	0.561611	0.542289	0.783111	0.827111	0.7904	0.66	0.589333	0.545156	0.679667	0.868	0.790622	0.992333	0.927333	0.941978	0.552	0.501667	0.537689	0.582333	0.717	0.5761	0.502333	0.734	0.621089	0.586333	0.839278	0.728767	0.645333
firstorder_TotalEnergy	0.715111	0.536333	0.617146	0.515111	0.653556	0.577717	0.601778	0.715056	0.652711	0.796	0.655444	0.706111	0.515111	0.658722	0.559492	0.704	0.657833	0.668806	0.829333	0.704056	0.762905	0.731111	0.590167	0.645571	0.511556	0.692556	0.601965	0.760667	0.568	0.687889	0.687333	0.606667	0.573256	0.584333	0.745333	0.571222	0.817667	0.637667	0.735978	0.710333	0.559667	0.589511	0.782333	0.649	0.725467	0.905667	0.790056	0.842033	0.924333
firstorder_Uniformity	0.727333	0.657167	0.690295	0.842	0.971944	0.900794	0.800222	0.845833	0.808616	0.829111	0.7305	0.779222	0.693111	0.648778	0.668089	0.719111	0.796833	0.763105	0.769778	0.832444	0.810187	0.560667	0.592389	0.586686	0.767333	0.844722	0.797314	0.710667	0.637667	0.680233	0.809667	0.930667	0.8733	0.724167	0.908	0.82375	0.758	0.749	0.768356	0.731667	0.616667	0.653522	0.724667	0.703	0.705378	0.718	0.744722	0.7446	0.748333
firstorder_Variance	0.685333	0.694889	0.701527	0.815556	0.991444	0.908187	0.761333	0.726778	0.74434	0.838222	0.774	0.798594	0.680889	0.665778	0.675356	0.723333	0.789889	0.762876	0.702	0.820056	0.765727	0.557333	0.673667	0.628473	0.765333	0.801111	0.756883	0.716667	0.642333	0.690056	0.823	0.909	0.871189	0.669	0.736333	0.705422	0.773667	0.733667	0.762	0.725	0.651667	0.6666	0.720333	0.751	0.739322	0.717	0.798444	0.765167	0.816
glcm_Autocorrelation	0.678667	0.658833	0.683035	0.603556	0.886389	0.739562	0.936667	0.899111	0.905968	0.850889	0.778444	0.809394	0.766667	0.7115	0.720575	0.740222	0.783278	0.759041	0.805556	0.835167	0.806737	0.744222	0.804333	0.787184	0.755111	0.813611	0.769543	0.700333	0.652333	0.684733	0.629667	0.543333	0.601344	0.779833	0.894667	0.810506	0.808667	0.743333	0.781367	0.730333	0.664333	0.687978	0.758	0.721	0.741978	0.745	0.805889	0.778933	0.752
glcm_ClusterProminence	0.702444	0.713333	0.712038	0.806444	0.971111	0.871743	0.826889	0.810222	0.818848	0.828	0.776167	0.799679	0.707111	0.688	0.697175	0.715556	0.796333	0.767168	0.696	0.825444	0.768797	0.542444	0.743778	0.65227	0.657556	0.744222	0.686568	0.726667	0.656667	0.690867	0.810333	0.862	0.8474	0.798833	0.740667	0.791639	0.749333	0.723667	0.745711	0.749667	0.645333	0.701267	0.739667	0.715333	0.738178	0.750333	0.853	0.798967	0.837
glcm_ClusterShade	0.690222	0.660667	0.675178	0.508222	0.594444	0.551156	0.950889	0.701	0.81606	0.727778	0.700833	0.714254	0.733556	0.891944	0.826997	0.686222	0.912444	0.839917	0.505333	0.691111	0.600206	0.547778	0.581444	0.521797	0.693111	0.545556	0.603305	0.682	0.631667	0.666844	0.511667	0.687	0.603089	0.9835	0.882	0.916461	0.625667	0.659667	0.665956	0.553	0.709667	0.644467	0.588	0.689333	0.653567	0.740333	0.8585	0.8062	0.803
glcm_ClusterTendency	0.718	0.677389	0.70306	0.876889	0.991444	0.9276	0.798889	0.809944	0.786575	0.846889	0.766889	0.796422	0.680889	0.677167	0.682616	0.723333	0.8265	0.780044	0.710444	0.829167	0.778578	0.544	0.692722	0.638514	0.758222	0.783889	0.738644	0.706	0.634667	0.685456	0.858333	0.907333	0.881533	0.705167	0.713333	0.71715	0.738667	0.715333	0.739511	0.751333	0.644667	0.680411	0.731	0.714667	0.7278	0.724333	0.820722	0.781133	0.796
glcm_Contrast	0.650889	0.742722	0.708676	0.866	0.966444	0.908851	0.667111	0.731278	0.702638	0.779333	0.816944	0.800203	0.672667	0.570389	0.637613	0.671778	0.754722	0.714438	0.603111	0.875944	0.768949	0.514444	0.788333	0.656867	0.654222	0.721833	0.680886	0.663333	0.674333	0.679367	0.800667	0.907333	0.866233	0.6415	0.827	0.730339	0.721333	0.798333	0.782889	0.631333	0.526667	0.574967	0.553	0.723	0.654356	0.581333	0.701778	0.653733	0.641667
glcm_Correlation	0.668	0.529889	0.603133	0.819778	0.923167	0.855911	0.781556	0.751889	0.76381	0.775333	0.598111	0.666657	0.694444	0.751833	0.734079	0.818	0.841722	0.826937	0.725556	0.693667	0.706016	0.554	0.618889	0.580308	0.671556	0.775278	0.713778	0.772	0.545667	0.670222	0.565667	0.690333	0.620578	0.720167	0.634333	0.666883	0.738333	0.532333	0.654856	0.904	0.664	0.775211	0.904	0.679333	0.790756	0.826	0.802556	0.823367	0.93
glcm_DifferenceAverage	0.666889	0.742222	0.705365	0.859778	0.966444	0.906689	0.666444	0.740833	0.705403	0.772	0.822	0.801781	0.667111	0.556111	0.633162	0.677333	0.739056	0.714184	0.602	0.898889	0.771505	0.502444	0.750778	0.638187	0.720889	0.760333	0.726025	0.656	0.706	0.683878	0.807667	0.923667	0.867289	0.625167	0.839	0.722739	0.718	0.807333	0.7871	0.621333	0.546333	0.576289	0.543	0.731333	0.652133	0.570667	0.695333	0.637233	0.584333
glcm_DifferenceEntropy	0.667778	0.733222	0.716883	0.859778	0.964056	0.903438	0.667556	0.733056	0.706324	0.781111	0.822167	0.800625	0.678667	0.563889	0.639603	0.678222	0.750889	0.715537	0.606889	0.877778	0.772781	0.548667	0.753667	0.647384	0.710222	0.751167	0.708543	0.674	0.668	0.680067	0.824333	0.913333	0.871589	0.652833	0.820333	0.731594	0.741	0.796333	0.790278	0.671333	0.53	0.593078	0.618667	0.701667	0.668756	0.614	0.762556	0.698667	0.699667
glcm_DifferenceVariance	0.658222	0.737333	0.714022	0.849333	0.972	0.901314	0.633778	0.686389	0.679946	0.771333	0.815111	0.79481	0.674444	0.588444	0.646663	0.66	0.747333	0.708435	0.602889	0.869389	0.753317	0.500667	0.803889	0.659787	0.616	0.689667	0.639222	0.677667	0.668	0.680233	0.785	0.88	0.844878	0.689167	0.753667	0.737583	0.741	0.768	0.780233	0.662333	0.541333	0.593278	0.602333	0.726	0.683733	0.599	0.771111	0.698333	0.692
glcm_Id	0.671778	0.739444	0.700035	0.861333	0.959722	0.900337	0.685111	0.748444	0.713759	0.783778	0.808944	0.802263	0.681333	0.559222	0.633162	0.660444	0.726889	0.699425	0.589333	0.9025	0.768003	0.502	0.730167	0.636232	0.732222	0.783667	0.760781	0.641333	0.701667	0.670267	0.835	0.923667	0.872433	0.6435	0.870667	0.734428	0.697667	0.823	0.783656	0.615333	0.545	0.570022	0.535	0.745	0.651267	0.552667	0.653222	0.6036	0.542333
glcm_Idm	0.671778	0.739444	0.70267	0.855333	0.958611	0.898876	0.664444	0.725778	0.699178	0.783778	0.808944	0.801486	0.681333	0.559222	0.631978	0.664667	0.728667	0.700083	0.601111	0.9025	0.773298	0.502	0.733889	0.636619	0.744667	0.780111	0.759619	0.650667	0.701667	0.669822	0.816667	0.923667	0.869322	0.6215	0.850333	0.718128	0.697667	0.815667	0.785756	0.602333	0.545	0.563411	0.527333	0.745	0.645522	0.552667	0.653222	0.6017	0.535
glcm_Idmn	0.517556	0.544611	0.514149	0.844667	0.971333	0.907644	0.66	0.705944	0.685041	0.540667	0.522056	0.510781	0.712	0.537333	0.585229	0.680889	0.517722	0.575584	0.578667	0.544556	0.514032	0.542667	0.562722	0.515263	0.783556	0.559556	0.681943	0.772333	0.506	0.658078	0.765	0.919333	0.847489	0.519167	0.805667	0.646061	0.766667	0.581667	0.5923	0.91	0.605	0.770644	0.871667	0.63	0.770244	0.96	0.829556	0.876933	0.991333
glcm_Idn	0.550444	0.570889	0.553127	0.849111	0.965889	0.903914	0.662444	0.756889	0.707984	0.554	0.566056	0.556765	0.690667	0.562778	0.558156	0.659111	0.512333	0.549756	0.532222	0.663833	0.559057	0.516667	0.500444	0.510781	0.78	0.675889	0.726644	0.792667	0.572	0.612767	0.810333	0.923667	0.873067	0.513167	0.867333	0.68505	0.679333	0.627	0.514889	0.920333	0.604667	0.773011	0.871667	0.615333	0.762711	0.886667	0.783944	0.831567	0.962333
glcm_Imc1	0.512222	0.592778	0.548937	0.628667	0.760333	0.670632	0.639556	0.686333	0.664911	0.510889	0.580167	0.545495	0.563111	0.722167	0.636441	0.698667	0.7945	0.742489	0.573778	0.539611	0.507381	0.584222	0.593889	0.596978	0.693778	0.550389	0.616673	0.720333	0.505	0.638622	0.695333	0.699667	0.706211	0.537167	0.701	0.633572	0.674	0.532333	0.577689	0.741333	0.654333	0.538278	0.501667	0.717667	0.586311	0.852	0.658889	0.759633	0.800667
glcm_Imc2	0.745333	0.571944	0.646276	0.829333	0.990833	0.902876	0.843111	0.867278	0.845568	0.831333	0.628611	0.719959	0.588	0.733778	0.672606	0.702444	0.829	0.772352	0.786222	0.746	0.759714	0.526	0.506111	0.508257	0.768889	0.771889	0.743648	0.713667	0.592	0.679556	0.815667	0.888333	0.8636	0.614833	0.796333	0.714194	0.724667	0.675	0.726289	0.632667	0.667333	0.517167	0.624	0.769333	0.697422	0.802333	0.777889	0.7975	0.829
glcm_InverseVariance	0.543111	0.539667	0.538956	0.833778	0.930778	0.886311	0.792	0.827722	0.81539	0.534222	0.598611	0.520489	0.754222	0.559556	0.672368	0.764667	0.745722	0.755787	0.633333	0.544722	0.534362	0.677333	0.665611	0.671114	0.584667	0.745444	0.666584	0.532	0.729333	0.630589	0.817333	0.908	0.868756	0.677167	0.862333	0.780417	0.647333	0.841667	0.762756	0.61	0.553333	0.573722	0.555333	0.743667	0.646344	0.668	0.670278	0.654933	0.594
glcm_JointAverage	0.656222	0.641778	0.663759	0.638222	0.896	0.754219	0.950222	0.906833	0.913584	0.842667	0.759333	0.794467	0.772222	0.7115	0.723778	0.735333	0.775389	0.754092	0.814667	0.823833	0.811432	0.750667	0.799167	0.786483	0.734667	0.815111	0.756714	0.692	0.637333	0.678678	0.624333	0.504667	0.574111	0.8175	0.894333	0.829294	0.808667	0.743	0.785011	0.730333	0.671	0.686989	0.739333	0.715333	0.737056	0.753333	0.796333	0.773933	0.752
glcm_JointEnergy	0.722889	0.652444	0.690397	0.864	0.9685	0.904076	0.766	0.842444	0.78994	0.819778	0.739722	0.786873	0.685778	0.594944	0.648975	0.716222	0.772611	0.748746	0.735778	0.846278	0.80241	0.576	0.635722	0.623581	0.765556	0.825722	0.779914	0.677667	0.639667	0.6672	0.847333	0.923667	0.881078	0.724167	0.906	0.812883	0.758	0.765	0.769644	0.738667	0.554333	0.646956	0.73	0.657	0.7029	0.691	0.744167	0.7283	0.690333
glcm_JointEntropy	0.704	0.695	0.703537	0.857333	0.967556	0.906632	0.745556	0.797278	0.767314	0.825778	0.776944	0.802511	0.699778	0.608444	0.655149	0.708667	0.790167	0.754657	0.735556	0.860778	0.802987	0.564222	0.690722	0.64166	0.750667	0.811278	0.76206	0.690667	0.650667	0.6831	0.855333	0.923667	0.881289	0.708167	0.832667	0.789483	0.758	0.736	0.763556	0.738667	0.575333	0.651611	0.743667	0.657	0.710111	0.691	0.779611	0.741233	0.740667
glcm_MCC	0.662667	0.561833	0.606022	0.744889	0.905389	0.820263	0.740667	0.739722	0.744168	0.751778	0.613444	0.678641	0.701778	0.738278	0.725273	0.822444	0.848556	0.82587	0.693556	0.696944	0.704083	0.546889	0.569667	0.549825	0.718	0.755444	0.716273	0.727333	0.549333	0.659367	0.508333	0.654333	0.596878	0.615833	0.69	0.644039	0.748	0.608667	0.696378	0.645667	0.723667	0.6801	0.734	0.774333	0.744744	0.851	0.8245	0.836133	0.867333
glcm_MaximumProbability	0.715333	0.638167	0.685486	0.864	0.9685	0.904076	0.81	0.849667	0.811089	0.826444	0.697278	0.76746	0.644	0.588722	0.616359	0.651556	0.769833	0.718025	0.782667	0.845667	0.805867	0.576444	0.579889	0.591968	0.754667	0.811611	0.770149	0.667667	0.653	0.652356	0.847333	0.923667	0.876011	0.724167	0.927333	0.832994	0.749333	0.772667	0.764167	0.746	0.540667	0.644667	0.736	0.674667	0.692844	0.67	0.660278	0.6816	0.695333
glcm_SumAverage	0.656222	0.641778	0.663759	0.638222	0.896	0.754219	0.950222	0.906833	0.913584	0.842667	0.759333	0.794467	0.772222	0.7115	0.723778	0.735333	0.775389	0.754092	0.814667	0.823833	0.811432	0.750667	0.799167	0.786483	0.734667	0.815111	0.756714	0.692	0.637333	0.678678	0.624333	0.504667	0.574111	0.8175	0.894333	0.829294	0.808667	0.743	0.785011	0.730333	0.671	0.686989	0.739333	0.715333	0.737056	0.753333	0.796333	0.773933	0.752
glcm_SumEntropy	0.718889	0.668889	0.69853	0.852667	0.972556	0.906578	0.769778	0.820611	0.788235	0.829556	0.741056	0.782597	0.686889	0.668444	0.676756	0.713333	0.823056	0.776413	0.752222	0.847722	0.800194	0.555333	0.646944	0.614975	0.784889	0.819111	0.762489	0.716667	0.643333	0.689744	0.865333	0.923667	0.888633	0.720833	0.838667	0.795039	0.747333	0.711667	0.743689	0.746	0.611667	0.676567	0.775	0.662	0.715911	0.729333	0.778222	0.7587	0.788
glcm_SumSquares	0.7	0.684778	0.700298	0.884	0.991444	0.929311	0.796	0.7645	0.775073	0.844444	0.766889	0.795841	0.680889	0.667	0.678308	0.723333	0.813444	0.769438	0.710444	0.825111	0.775568	0.555111	0.705	0.647778	0.732889	0.778389	0.73114	0.716667	0.642333	0.688211	0.831667	0.907333	0.873156	0.684833	0.755667	0.737261	0.741667	0.731	0.748189	0.725	0.643667	0.670911	0.720333	0.714667	0.7241	0.703	0.805111	0.766167	0.767333
gldm_DependenceEntropy	0.686889	0.536722	0.617749	0.894222	0.958889	0.922346	0.849111	0.837667	0.828635	0.766444	0.643	0.703949	0.662667	0.555333	0.62314	0.726222	0.685667	0.708962	0.807333	0.769278	0.775708	0.566	0.500778	0.532127	0.633333	0.786222	0.678714	0.744333	0.600333	0.6822	0.857	0.865333	0.877033	0.823	0.779667	0.816044	0.781333	0.593	0.691144	0.777667	0.573	0.6783	0.775333	0.593667	0.704589	0.846	0.753722	0.8064	0.900333
gldm_DependenceNonUniformity	0.694444	0.541056	0.568317	0.505556	0.685111	0.605889	0.603778	0.560611	0.507413	0.738	0.524278	0.60159	0.646	0.590722	0.518565	0.655778	0.562667	0.538994	0.710222	0.541556	0.617771	0.629333	0.546278	0.533841	0.562222	0.665667	0.553578	0.725667	0.560333	0.674556	0.752333	0.530333	0.624411	0.769	0.549667	0.677367	0.75	0.636333	0.713856	0.747333	0.528333	0.656967	0.743333	0.549667	0.673244	0.879667	0.768556	0.8278	0.869667
gldm_DependenceNonUniformityNormalized	0.619111	0.687222	0.662781	0.802444	0.781111	0.790797	0.552667	0.578	0.518968	0.739333	0.723056	0.736346	0.602667	0.609556	0.612213	0.606222	0.757611	0.672714	0.636222	0.890722	0.780521	0.510222	0.699111	0.610298	0.752222	0.777222	0.765514	0.548667	0.658333	0.540278	0.785333	0.729667	0.763133	0.745	0.669333	0.543033	0.551	0.808333	0.645656	0.59	0.530667	0.540567	0.646	0.677	0.507378	0.644333	0.565389	0.611967	0.748
gldm_DependenceVariance	0.608667	0.599056	0.607927	0.657778	0.816056	0.738562	0.826222	0.877167	0.855406	0.748667	0.648167	0.695448	0.57	0.609611	0.588746	0.575556	0.773	0.680165	0.65	0.867889	0.770089	0.507111	0.641722	0.572686	0.754667	0.711389	0.734235	0.630667	0.677	0.522656	0.589667	0.745333	0.556867	0.564	0.841333	0.620933	0.535667	0.803333	0.687644	0.692	0.531667	0.573211	0.723667	0.641333	0.562944	0.680333	0.537722	0.623433	0.820667
gldm_GrayLevelNonUniformity	0.523556	0.602611	0.541775	0.512	0.731556	0.625616	0.504222	0.727667	0.613346	0.537556	0.624278	0.598508	0.560444	0.584778	0.519137	0.558444	0.6205	0.541133	0.500889	0.692222	0.597267	0.633111	0.598944	0.517924	0.746889	0.569556	0.643781	0.787	0.606333	0.585189	0.678167	0.701667	0.505594	0.683833	0.685	0.523072	0.761	0.643333	0.5471	0.813333	0.533667	0.649878	0.800333	0.541	0.638967	0.901	0.651222	0.768	0.934
gldm_GrayLevelVariance	0.690667	0.694889	0.703337	0.830667	0.980667	0.902971	0.792444	0.773222	0.772829	0.838222	0.774	0.798594	0.680889	0.669333	0.679787	0.723333	0.789889	0.762876	0.702	0.820056	0.765727	0.550889	0.676667	0.627003	0.766889	0.801111	0.756638	0.716667	0.642333	0.690056	0.831667	0.909	0.870444	0.712833	0.770667	0.753817	0.765667	0.733667	0.760256	0.725	0.651667	0.6666	0.720333	0.751	0.737267	0.714333	0.793	0.7652	0.790333
gldm_HighGrayLevelEmphasis	0.670889	0.643389	0.678343	0.585778	0.880889	0.725368	0.926222	0.893667	0.899479	0.850889	0.775778	0.808086	0.787333	0.728389	0.736406	0.748889	0.783278	0.763654	0.799778	0.812333	0.796603	0.727778	0.805167	0.776349	0.762222	0.811333	0.763841	0.697667	0.644333	0.6765	0.678333	0.557333	0.632789	0.737167	0.884667	0.792894	0.808667	0.750667	0.781089	0.730333	0.698333	0.705678	0.763	0.727333	0.746256	0.745333	0.799111	0.778333	0.788667
gldm_LargeDependenceEmphasis	0.665111	0.758889	0.716641	0.871111	0.932556	0.897851	0.746	0.837389	0.796454	0.814667	0.832944	0.825086	0.65	0.621	0.638006	0.639556	0.792389	0.718781	0.611333	0.895056	0.78114	0.555333	0.738389	0.659098	0.742	0.759222	0.740317	0.566333	0.759	0.596778	0.62	0.961	0.789378	0.503	0.881	0.666467	0.595333	0.882667	0.769289	0.623667	0.526	0.5532	0.658333	0.686	0.503356	0.617333	0.571167	0.5313	0.749
gldm_LargeDependenceHighGrayLevelEmphasis	0.516667	0.618333	0.567695	0.721778	0.906389	0.817663	0.947333	0.880556	0.897305	0.593111	0.509278	0.542035	0.721111	0.621944	0.67927	0.809556	0.681722	0.741159	0.831111	0.598222	0.695883	0.746667	0.681944	0.720844	0.562222	0.743111	0.664768	0.779	0.521667	0.654033	0.642	0.708333	0.526378	0.72	0.904333	0.795778	0.831	0.513333	0.686033	0.755333	0.604	0.6895	0.777667	0.6	0.716189	0.960333	0.705778	0.817533	0.98
gldm_LargeDependenceLowGrayLevelEmphasis	0.588222	0.719389	0.660867	0.545778	0.512833	0.53639	0.957111	0.929833	0.921394	0.811778	0.781944	0.793013	0.786	0.702611	0.720587	0.760889	0.786222	0.756924	0.758	0.863667	0.806556	0.718222	0.793444	0.783076	0.751556	0.831778	0.780114	0.581	0.718667	0.647367	0.614	0.691	0.664467	0.893	0.872	0.871778	0.786333	0.817333	0.8098	0.641333	0.575333	0.6184	0.682667	0.731333	0.719333	0.567333	0.581833	0.5793	0.585
gldm_LowGrayLevelEmphasis	0.598667	0.642444	0.623892	0.648889	0.960278	0.795635	0.967778	0.912222	0.927143	0.791333	0.7285	0.755581	0.743111	0.660278	0.699181	0.757111	0.724889	0.727911	0.803556	0.798611	0.799387	0.745333	0.741778	0.764165	0.590444	0.772111	0.681251	0.668667	0.631	0.654789	0.535667	0.662667	0.529711	0.892167	0.935667	0.886472	0.838	0.713	0.767789	0.746667	0.610333	0.6712	0.754	0.715667	0.746644	0.793	0.758778	0.783633	0.819333
gldm_SmallDependenceEmphasis	0.715333	0.800389	0.761375	0.762667	0.880722	0.826902	0.554	0.600389	0.582251	0.824444	0.877111	0.863276	0.698	0.625722	0.653019	0.651111	0.785722	0.744352	0.592444	0.849778	0.746981	0.549556	0.777278	0.667854	0.634	0.687667	0.648508	0.524	0.761667	0.648289	0.628667	0.935333	0.794422	0.561667	0.630667	0.545011	0.581667	0.876667	0.778544	0.664333	0.511	0.573978	0.642667	0.679333	0.538211	0.673667	0.568778	0.549467	0.690333
gldm_SmallDependenceHighGrayLevelEmphasis	0.738222	0.735167	0.741349	0.760444	0.824722	0.792416	0.512444	0.533389	0.517552	0.861556	0.807	0.833644	0.753333	0.692667	0.718102	0.742222	0.773889	0.77513	0.644	0.823833	0.747838	0.649778	0.789111	0.725527	0.635556	0.754444	0.675997	0.669333	0.663667	0.664456	0.778333	0.892	0.835133	0.506667	0.516	0.516778	0.693667	0.807667	0.778689	0.695667	0.663333	0.690722	0.679667	0.803333	0.7644	0.580667	0.7625	0.691733	0.643333
gldm_SmallDependenceLowGrayLevelEmphasis	0.506444	0.746167	0.626921	0.636889	0.875944	0.771032	0.575333	0.765278	0.668737	0.534222	0.722167	0.601267	0.708	0.529333	0.612943	0.72	0.554333	0.627908	0.572222	0.636944	0.530479	0.664222	0.521278	0.601752	0.547111	0.608611	0.51999	0.744667	0.607667	0.568744	0.629	0.601	0.531033	0.592	0.792667	0.603744	0.792667	0.593667	0.601256	0.803667	0.625	0.729722	0.831333	0.692	0.753689	0.954667	0.724667	0.835633	0.836
glrlm_GrayLevelNonUniformity	0.561333	0.587222	0.516362	0.627778	0.573222	0.520822	0.652889	0.574889	0.541495	0.538667	0.609389	0.553968	0.574222	0.578	0.506108	0.545111	0.609278	0.54073	0.519111	0.624278	0.554625	0.631111	0.577944	0.523098	0.745333	0.538333	0.632016	0.806667	0.588667	0.598733	0.754667	0.588333	0.603967	0.759333	0.508667	0.640322	0.746	0.618	0.567578	0.787667	0.533667	0.647322	0.785333	0.539667	0.636044	0.896667	0.665556	0.778733	0.921
glrlm_GrayLevelNonUniformityNormalized	0.712667	0.680056	0.694041	0.782444	0.965333	0.871121	0.731556	0.742778	0.719063	0.82	0.747111	0.785305	0.687111	0.645778	0.66573	0.719111	0.784556	0.757895	0.721778	0.840833	0.783873	0.514889	0.573667	0.562375	0.767333	0.841833	0.793168	0.721667	0.658333	0.690233	0.835667	0.892333	0.871589	0.718833	0.762667	0.748328	0.765667	0.742	0.764833	0.731667	0.616667	0.653522	0.731	0.709333	0.713156	0.712	0.753389	0.7459	0.749
glrlm_GrayLevelVariance	0.696444	0.706389	0.707273	0.750889	0.954222	0.840137	0.704222	0.705	0.705698	0.830667	0.775167	0.797489	0.673556	0.662333	0.672613	0.723333	0.7935	0.76306	0.704222	0.824389	0.761352	0.539333	0.709611	0.629235	0.731778	0.786556	0.734524	0.716667	0.656667	0.694111	0.821	0.86	0.848711	0.716167	0.744333	0.739361	0.765667	0.731	0.760567	0.736	0.651667	0.669444	0.720333	0.751	0.739322	0.736333	0.818333	0.780467	0.802667
glrlm_HighGrayLevelRunEmphasis	0.684444	0.636444	0.683311	0.567778	0.873167	0.709746	0.931778	0.903556	0.893819	0.848667	0.769389	0.807851	0.787333	0.724833	0.734819	0.748889	0.783278	0.763654	0.769778	0.820833	0.791708	0.712667	0.800056	0.764327	0.766667	0.794667	0.761051	0.705	0.644	0.677389	0.692667	0.575	0.662511	0.7195	0.841667	0.762472	0.808667	0.746667	0.770844	0.730333	0.707667	0.708344	0.763	0.727333	0.752533	0.745333	0.799111	0.775967	0.808
glrlm_LongRunEmphasis	0.665111	0.751778	0.717606	0.835333	0.932556	0.882098	0.732444	0.841111	0.784984	0.782889	0.837778	0.817267	0.651556	0.618333	0.63346	0.638889	0.787833	0.714238	0.601556	0.899944	0.781425	0.55	0.758889	0.665537	0.724	0.766833	0.738073	0.560333	0.759333	0.613878	0.583	0.967333	0.781056	0.519	0.873	0.656456	0.608333	0.894667	0.783989	0.651	0.528667	0.553356	0.665	0.696333	0.510378	0.649333	0.5685	0.5416	0.726
glrlm_LongRunHighGrayLevelEmphasis	0.662222	0.503944	0.584714	0.778667	0.923667	0.86054	0.935778	0.8765	0.889622	0.802	0.644	0.717962	0.786444	0.705056	0.735606	0.814889	0.776944	0.784524	0.845333	0.714389	0.762898	0.747333	0.796056	0.772308	0.630889	0.808611	0.713067	0.72	0.605	0.681944	0.628333	0.788	0.575389	0.675667	0.888667	0.780378	0.825333	0.674	0.757367	0.747	0.685667	0.705867	0.792667	0.709667	0.750189	0.898333	0.764833	0.832433	0.908333
glrlm_LongRunLowGrayLevelEmphasis	0.600222	0.717667	0.673273	0.649556	0.778	0.714927	0.892222	0.872667	0.877463	0.801333	0.78	0.792203	0.776889	0.674389	0.716702	0.736222	0.760944	0.745632	0.763778	0.851667	0.806603	0.702889	0.794667	0.773225	0.646222	0.813778	0.717797	0.628	0.647333	0.648511	0.617333	0.849333	0.736333	0.895333	0.872	0.865767	0.826333	0.763667	0.803867	0.719333	0.620333	0.668978	0.745	0.708333	0.7418	0.647	0.693556	0.665467	0.573
glrlm_LowGrayLevelRunEmphasis	0.601333	0.635167	0.636616	0.582	0.919389	0.731381	0.958	0.903667	0.908575	0.812	0.7395	0.779759	0.743111	0.649889	0.697435	0.756444	0.724889	0.727133	0.814222	0.77	0.789879	0.750889	0.750389	0.760632	0.577111	0.765389	0.668222	0.678667	0.639	0.659833	0.600333	0.616	0.535544	0.8685	0.903333	0.871683	0.832	0.713	0.763944	0.746667	0.617667	0.673522	0.761333	0.715667	0.7459	0.795667	0.775833	0.791133	0.811
glrlm_RunEntropy	0.66	0.590556	0.630406	0.602	0.546	0.518346	0.517778	0.660722	0.580514	0.750444	0.698056	0.713629	0.694	0.582889	0.652883	0.720667	0.766611	0.744051	0.757778	0.712056	0.723467	0.546889	0.516667	0.519308	0.746222	0.774444	0.733454	0.718667	0.606333	0.685644	0.811667	0.630333	0.734456	0.775667	0.576	0.679889	0.777	0.664667	0.7318	0.765667	0.631333	0.692944	0.782	0.681333	0.726656	0.848	0.778556	0.828133	0.903667
glrlm_RunLengthNonUniformity	0.696	0.524389	0.603371	0.768667	0.680778	0.715644	0.666444	0.533667	0.59121	0.772222	0.554167	0.654505	0.609778	0.585111	0.502857	0.616667	0.576278	0.518257	0.710222	0.633444	0.661584	0.617778	0.549778	0.526149	0.561778	0.6255	0.543279	0.724333	0.578667	0.677122	0.853667	0.73	0.800667	0.811	0.628333	0.736056	0.764333	0.599333	0.698422	0.758333	0.524667	0.661456	0.758333	0.537	0.665456	0.860333	0.778556	0.8266	0.882333
glrlm_RunLengthNonUniformityNormalized	0.680667	0.770944	0.732114	0.801556	0.927	0.872676	0.640667	0.762611	0.709476	0.804	0.846889	0.828606	0.649778	0.613333	0.642156	0.656667	0.791833	0.730632	0.589333	0.898389	0.77813	0.546	0.752389	0.65686	0.719556	0.763722	0.729556	0.532	0.761	0.643244	0.628	0.950667	0.785544	0.529	0.826333	0.636289	0.611333	0.876333	0.767978	0.644667	0.529333	0.551111	0.645667	0.713333	0.533356	0.609	0.598722	0.5054	0.679
glrlm_RunPercentage	0.688667	0.763889	0.727502	0.853556	0.932556	0.893952	0.726	0.842278	0.783756	0.799778	0.848111	0.829797	0.649778	0.618333	0.6392	0.639556	0.791833	0.720213	0.605111	0.909278	0.783933	0.555778	0.758	0.670848	0.712222	0.766056	0.732333	0.503667	0.767667	0.624344	0.621667	0.979333	0.806867	0.504333	0.888	0.674956	0.617333	0.882667	0.773433	0.644667	0.534333	0.550322	0.655333	0.713333	0.528478	0.623667	0.588111	0.515833	0.720667
glrlm_RunVariance	0.637111	0.780333	0.709375	0.759111	0.911611	0.840429	0.740444	0.840333	0.796019	0.765111	0.835444	0.805562	0.646	0.614333	0.631108	0.633333	0.794667	0.710229	0.573111	0.897667	0.773622	0.522222	0.727778	0.647387	0.736444	0.772667	0.744263	0.587333	0.752667	0.574956	0.516333	0.889667	0.667667	0.617667	0.865333	0.599867	0.523	0.879667	0.734322	0.683333	0.525667	0.567567	0.753	0.670333	0.527733	0.690333	0.554056	0.574167	0.773667
glrlm_ShortRunEmphasis	0.691778	0.767722	0.733727	0.809333	0.928667	0.874013	0.646	0.740278	0.698394	0.799556	0.831611	0.821016	0.665333	0.613333	0.644419	0.662889	0.791833	0.731343	0.603778	0.898389	0.780568	0.548222	0.7495	0.663133	0.719556	0.763722	0.729556	0.546667	0.750333	0.6408	0.758333	0.949667	0.868622	0.512667	0.833667	0.671711	0.633667	0.870667	0.762122	0.59	0.529333	0.539589	0.634667	0.705	0.534222	0.592	0.595333	0.511933	0.656667
glrlm_ShortRunHighGrayLevelEmphasis	0.684889	0.663333	0.694959	0.644667	0.588444	0.619244	0.780889	0.822333	0.808333	0.840889	0.776444	0.81167	0.801111	0.728389	0.737311	0.756444	0.788556	0.762638	0.732222	0.830444	0.779571	0.672667	0.803722	0.748454	0.759111	0.816944	0.757717	0.686667	0.639333	0.669856	0.767667	0.769333	0.771567	0.642	0.741667	0.683644	0.788333	0.739333	0.773489	0.730333	0.693667	0.7054	0.763	0.737	0.750689	0.713667	0.802556	0.7702	0.759667
glrlm_ShortRunLowGrayLevelEmphasis	0.638667	0.563667	0.605051	0.620444	0.927167	0.757994	0.962222	0.889056	0.903705	0.806889	0.650722	0.737841	0.748222	0.631889	0.689406	0.747333	0.707333	0.715194	0.816444	0.748889	0.774695	0.768444	0.732611	0.754422	0.543778	0.757889	0.650025	0.686	0.599667	0.661711	0.582667	0.678	0.520844	0.795333	0.914667	0.847211	0.84	0.692	0.758511	0.754	0.611333	0.676667	0.769	0.710667	0.747389	0.866	0.783889	0.8313	0.840333
glszm_GrayLevelNonUniformity	0.785444	0.663889	0.726029	0.635111	0.548667	0.539657	0.576	0.588722	0.515978	0.861444	0.726472	0.783137	0.673556	0.571389	0.547397	0.661556	0.505	0.574121	0.781778	0.672778	0.708743	0.694889	0.551222	0.562517	0.630222	0.638611	0.50993	0.718	0.615	0.683339	0.824333	0.619333	0.727811	0.759833	0.507	0.643011	0.756833	0.665667	0.737378	0.772667	0.527	0.661233	0.759167	0.587667	0.696633	0.883667	0.621889	0.7287	0.964333
glszm_GrayLevelNonUniformityNormalized	0.680667	0.753889	0.719835	0.583111	0.856167	0.718003	0.674889	0.649778	0.646184	0.738444	0.750722	0.754654	0.775222	0.575167	0.670132	0.73	0.715167	0.727219	0.715333	0.825056	0.768206	0.544889	0.779722	0.680943	0.609778	0.749722	0.67607	0.737833	0.697667	0.724544	0.728	0.791333	0.775878	0.725833	0.845667	0.794939	0.762167	0.745667	0.770922	0.728	0.611	0.667933	0.726333	0.651667	0.695844	0.728833	0.801389	0.77275	0.595333
glszm_GrayLevelVariance	0.656	0.699611	0.683705	0.692667	0.919444	0.801835	0.611111	0.663222	0.630041	0.736	0.754333	0.737403	0.725778	0.536833	0.623854	0.682667	0.654167	0.684463	0.658	0.812056	0.737749	0.514222	0.771611	0.66267	0.572444	0.692833	0.634927	0.743	0.649	0.692828	0.789333	0.858333	0.832844	0.7775	0.734667	0.779828	0.698833	0.722333	0.727178	0.743	0.602667	0.673256	0.756667	0.694667	0.725222	0.816	0.834444	0.8277	0.803167
glszm_HighGrayLevelZoneEmphasis	0.692889	0.703333	0.697835	0.830444	0.662167	0.581848	0.789556	0.687111	0.743883	0.806222	0.753389	0.765784	0.819333	0.695611	0.739943	0.809556	0.785889	0.779492	0.684667	0.751111	0.719816	0.612667	0.742222	0.696378	0.593778	0.740889	0.64154	0.712667	0.669333	0.70205	0.810333	0.787	0.798756	0.802167	0.618333	0.708517	0.722167	0.750333	0.754389	0.747	0.703	0.722178	0.784333	0.75	0.766944	0.755	0.832278	0.8127	0.701333
glszm_LargeAreaEmphasis	0.53	0.725056	0.643648	0.610667	0.774278	0.69287	0.545556	0.751667	0.63753	0.661111	0.813111	0.742686	0.565778	0.657333	0.60501	0.558	0.726333	0.648384	0.520222	0.792278	0.671971	0.550444	0.705111	0.585517	0.722889	0.641778	0.676362	0.655333	0.701667	0.520411	0.598167	0.806	0.588817	0.7135	0.643667	0.52825	0.578667	0.828667	0.641989	0.752	0.534667	0.598844	0.771	0.576333	0.584922	0.819333	0.569667	0.6902	0.830667
glszm_LargeAreaHighGrayLevelEmphasis	0.540222	0.722556	0.626743	0.58	0.784222	0.688203	0.686222	0.810389	0.753159	0.545333	0.741944	0.654378	0.544222	0.615333	0.536365	0.565778	0.631222	0.55321	0.524222	0.715389	0.601781	0.632	0.564111	0.534708	0.556222	0.596611	0.516533	0.731	0.609	0.5609	0.6625	0.713667	0.508383	0.5815	0.842333	0.635794	0.704333	0.689	0.516922	0.758333	0.559667	0.659378	0.738667	0.512333	0.628578	0.921333	0.607667	0.760433	0.915667
glszm_LargeAreaLowGrayLevelEmphasis	0.571556	0.705056	0.651048	0.546667	0.710111	0.636657	0.821778	0.702444	0.749003	0.711111	0.804611	0.760651	0.628	0.694333	0.658314	0.591556	0.797778	0.717419	0.554222	0.844944	0.719654	0.518444	0.7895	0.702149	0.769778	0.794611	0.773714	0.669	0.727	0.546389	0.5555	0.891	0.659639	0.8945	0.779333	0.819839	0.556667	0.862667	0.7432	0.521333	0.589	0.551678	0.606667	0.707333	0.552567	0.78	0.565611	0.6741	0.770333
glszm_LowGrayLevelZoneEmphasis	0.729111	0.659389	0.694137	0.628444	0.9235	0.614867	0.689333	0.571333	0.629495	0.969556	0.763389	0.838454	0.792667	0.655167	0.717895	0.815111	0.778944	0.773825	0.731778	0.711	0.730959	0.727111	0.719444	0.722508	0.560222	0.715111	0.591552	0.691	0.702333	0.697283	0.825667	0.634	0.731611	0.6415	0.505	0.580761	0.773167	0.759667	0.790411	0.765	0.632333	0.701933	0.785333	0.755333	0.778167	0.683667	0.754	0.728167	0.560333
glszm_SizeZoneNonUniformity	0.802667	0.828944	0.798035	0.650222	0.547278	0.603759	0.594222	0.586444	0.504562	0.868222	0.838111	0.837419	0.763333	0.503722	0.607619	0.746	0.613944	0.674743	0.79	0.774889	0.780371	0.638889	0.517944	0.585076	0.562889	0.633333	0.544346	0.6725	0.630167	0.666661	0.816667	0.596	0.706344	0.744167	0.513667	0.645906	0.737	0.759667	0.764517	0.753333	0.537333	0.650417	0.761667	0.637667	0.711283	0.864667	0.852389	0.851667	0.930333
glszm_SizeZoneNonUniformityNormalized	0.610444	0.791389	0.695867	0.525111	0.623833	0.566248	0.525111	0.510611	0.501911	0.595556	0.6935	0.645644	0.85	0.552944	0.667771	0.786889	0.6195	0.701876	0.536	0.6495	0.574978	0.595778	0.585944	0.577562	0.659333	0.507083	0.582468	0.688	0.580333	0.633367	0.630667	0.826167	0.714244	0.612833	0.591333	0.586606	0.618833	0.767	0.585656	0.606	0.569333	0.59505	0.688333	0.687333	0.502578	0.558	0.567833	0.56185	0.632667
glszm_SmallAreaEmphasis	0.777111	0.801111	0.773635	0.529333	0.630111	0.595032	0.582222	0.534778	0.508727	0.753111	0.705111	0.730711	0.856889	0.555222	0.683016	0.774667	0.629778	0.695641	0.61	0.703889	0.664495	0.586444	0.585944	0.574898	0.63	0.503778	0.574175	0.602	0.602	0.514967	0.621833	0.624667	0.522939	0.573833	0.523667	0.531439	0.643	0.798	0.723622	0.540667	0.572	0.546222	0.526	0.712667	0.602156	0.68	0.647333	0.646333	0.706333
glszm_SmallAreaHighGrayLevelEmphasis	0.786444	0.734944	0.759295	0.859111	0.570056	0.713251	0.725333	0.642889	0.696276	0.839111	0.745611	0.776416	0.832667	0.693667	0.75361	0.812667	0.776556	0.779054	0.635778	0.725333	0.692327	0.584	0.709056	0.649314	0.561111	0.688167	0.605835	0.767	0.640333	0.715089	0.8515	0.679	0.780872	0.8325	0.626333	0.725761	0.657667	0.800333	0.7664	0.732	0.679667	0.710033	0.735	0.756333	0.763011	0.72	0.83	0.802	0.712333
glszm_SmallAreaLowGrayLevelEmphasis	0.619111	0.563	0.587263	0.767333	0.720333	0.537775	0.757556	0.610667	0.680727	0.683778	0.693611	0.695527	0.788889	0.703056	0.743092	0.818667	0.780111	0.804994	0.544444	0.724556	0.641832	0.708444	0.705667	0.708879	0.564889	0.650889	0.57587	0.551667	0.750333	0.640778	0.543167	0.703333	0.577661	0.577167	0.638667	0.591717	0.671667	0.767667	0.742467	0.853333	0.694	0.7542	0.753667	0.777667	0.7565	0.602	0.717167	0.674067	0.53
glszm_ZoneEntropy	0.823333	0.796722	0.797476	0.614889	0.573278	0.583724	0.614222	0.529167	0.535175	0.862444	0.855167	0.845813	0.684444	0.511778	0.574492	0.680444	0.583167	0.626987	0.822778	0.790056	0.80856	0.681778	0.716111	0.706689	0.529333	0.731667	0.622743	0.749	0.681667	0.733089	0.82	0.743667	0.794206	0.765167	0.538667	0.688461	0.790167	0.729667	0.767044	0.757667	0.547333	0.674789	0.754333	0.567333	0.684589	0.771333	0.7945	0.800867	0.761667
glszm_ZonePercentage	0.648222	0.786778	0.734283	0.725556	0.773111	0.760038	0.51	0.514056	0.509959	0.784	0.881944	0.851057	0.684222	0.635889	0.64674	0.644222	0.771833	0.731225	0.572	0.811611	0.720102	0.579333	0.779389	0.68759	0.602	0.669167	0.620346	0.614667	0.748333	0.587467	0.506833	0.936667	0.702928	0.710167	0.563	0.561906	0.5015	0.874	0.736861	0.726	0.53	0.578911	0.693333	0.638333	0.5254	0.726667	0.543778	0.605767	0.683333
glszm_ZoneVariance	0.516444	0.712222	0.629587	0.612444	0.774278	0.687048	0.545556	0.754389	0.634597	0.634222	0.807778	0.725244	0.542	0.655	0.59426	0.546889	0.714278	0.646057	0.514	0.794833	0.662641	0.549111	0.705111	0.579746	0.727778	0.645278	0.682095	0.712667	0.695667	0.504611	0.727667	0.76	0.502389	0.693833	0.647	0.531294	0.629333	0.819333	0.5934	0.681	0.541333	0.563467	0.716	0.563	0.582711	0.819333	0.578556	0.7014	0.850333
ngtdm_Busyness	0.539333	0.629167	0.607721	0.705778	0.594111	0.651702	0.774667	0.660111	0.695775	0.624222	0.692778	0.678368	0.596	0.649	0.619622	0.616889	0.682	0.662568	0.572222	0.811111	0.692105	0.576667	0.760889	0.609768	0.789111	0.702556	0.724416	0.510667	0.730667	0.591133	0.854667	0.696667	0.783389	0.8775	0.764667	0.827828	0.532333	0.793	0.635578	0.504667	0.637667	0.553778	0.597667	0.759333	0.582044	0.583	0.631	0.5204	0.752667
ngtdm_Coarseness	0.577778	0.575722	0.509902	0.633333	0.540944	0.543476	0.522	0.602778	0.532175	0.563333	0.593444	0.534492	0.531556	0.587333	0.517381	0.534	0.592278	0.523775	0.530222	0.619667	0.543863	0.640667	0.558111	0.533819	0.675111	0.519889	0.567676	0.768	0.528	0.640344	0.821667	0.598	0.719744	0.7985	0.533667	0.673694	0.751333	0.515333	0.645022	0.757	0.502333	0.650056	0.75	0.508667	0.646011	0.881667	0.721444	0.802667	0.913
ngtdm_Complexity	0.674	0.732722	0.708295	0.751556	0.901833	0.836279	0.587111	0.701833	0.643295	0.791333	0.805389	0.793083	0.786667	0.592167	0.674162	0.704444	0.739278	0.716248	0.694667	0.841778	0.768127	0.601111	0.729	0.683883	0.508889	0.678	0.567686	0.724333	0.649	0.696022	0.792333	0.87	0.836433	0.7705	0.759	0.77825	0.722333	0.745667	0.754244	0.733	0.633	0.688589	0.728	0.727333	0.753022	0.751	0.849444	0.8083	0.841
ngtdm_Contrast	0.686222	0.669222	0.673006	0.809111	0.977833	0.889206	0.743333	0.732222	0.742867	0.776222	0.729611	0.741644	0.519333	0.623667	0.567343	0.605556	0.706389	0.674171	0.596667	0.798833	0.713422	0.653778	0.552778	0.537781	0.847556	0.850222	0.841584	0.533333	0.707333	0.570667	0.838667	0.923667	0.877989	0.6295	0.792667	0.726272	0.582	0.885	0.773678	0.735667	0.526333	0.628167	0.711	0.536667	0.597378	0.567	0.507889	0.5357	0.607333
ngtdm_Strength	0.575556	0.729722	0.659425	0.682889	0.667611	0.67081	0.619111	0.517111	0.5734	0.676667	0.7445	0.73206	0.579333	0.610944	0.598	0.604222	0.680056	0.655016	0.579556	0.806944	0.701317	0.601556	0.810556	0.611463	0.526444	0.516444	0.502603	0.563667	0.673667	0.618756	0.579	0.586333	0.580444	0.785833	0.590667	0.688483	0.545667	0.791333	0.6667	0.582667	0.626667	0.534033	0.598333	0.739667	0.562144	0.548	0.809111	0.7045	0.590667
[truncated: 5 more columns]

## Sheet: Univariate_All
Feature	FET_mic-dkfz-native_TBR			FET_TTP_mic-dkfz-native			FET_TTPRef_mic-dkfz-native			FET_TBR5-15_mic-dkfz-native			FET_Slope_mic-dkfz-native			FET_SlopeTBR_mic-dkfz-native			GE180_mic-dkfz-native_TBR			normT1c_mic-dkfz-native			normT2_mic-dkfz-native			FET_TBR			FET_TTP			FET_TTPRef			FET_TBR5-15			FET_Slope			FET_SlopeTBR			GE180_13_TBR			GE180_16_TBR
	female	male	all	female	male	all	female	male	all	female	male	all	female	male	all	female	male	all	female	male	all	female	male	all	female	male	all	female	male	all	female	male	all	female	male	all	female	male	all	female	male	all	female	male	all	female	male	all	female
firstorder_10Percentile	0.5898	0.537333	0.50773	0.853567	0.918571	0.898017	0.956633	0.911143	0.916765	0.641133	0.529714	0.574507	0.865733	0.897333	0.883173	0.913533	0.900762	0.908823	0.802267	0.818476	0.813238	0.817467	0.848381	0.83287	0.749067	0.801333	0.786944	0.8279	0.693381	0.759121	0.8985	0.952524	0.923601	0.95015	0.972286	0.952667	0.9577	0.939048	0.940273	0.8683	0.929619	0.908545	0.9234	0.954857	0.94196	0.8943	0.830952	0.86348	0.8911
firstorder_90Percentile	0.826533	0.757714	0.788988	0.5654	0.642857	0.609731	0.632867	0.671429	0.654005	0.910133	0.836381	0.86832	0.7148	0.844	0.787973	0.904533	0.860952	0.839649	0.8698	0.921714	0.900871	0.898	0.910667	0.913215	0.7712	0.800381	0.787069	0.8033	0.746	0.774485	0.6092	0.61781	0.608394	0.8361	0.734857	0.769131	0.9272	0.850333	0.886697	0.7687	0.92881	0.858434	0.9296	0.935524	0.916758	0.8411	0.872571	0.863208	0.8677
firstorder_Energy	0.8236	0.692762	0.740772	0.589133	0.516	0.536471	0.5186	0.55619	0.540788	0.874133	0.767048	0.8076	0.656133	0.523619	0.587583	0.789467	0.734095	0.753628	0.899667	0.830095	0.85572	0.810067	0.767429	0.777018	0.5654	0.596381	0.510656	0.8612	0.698952	0.779545	0.7858	0.547905	0.67401	0.6901	0.576905	0.563798	0.8949	0.768381	0.825545	0.8126	0.573619	0.701818	0.8576	0.745714	0.802162	0.9464	0.879429	0.906415	0.9561
firstorder_Entropy	0.8352	0.780952	0.807189	0.8234	0.910286	0.874308	0.8192	0.852762	0.820641	0.898933	0.841524	0.864312	0.766	0.662286	0.720933	0.799067	0.785143	0.794194	0.852	0.912571	0.887346	0.717067	0.772762	0.761184	0.694267	0.792571	0.737723	0.8073	0.748095	0.777566	0.8193	0.943095	0.889566	0.75995	0.927619	0.845551	0.8554	0.821762	0.842212	0.7748	0.67219	0.732949	0.7715	0.772381	0.776051	0.8411	0.862571	0.858171	0.8672
firstorder_InterquartileRange	0.8568	0.784381	0.805343	0.809467	0.916857	0.872273	0.7308	0.783619	0.752693	0.893	0.828952	0.862084	0.757333	0.640762	0.695971	0.797	0.759048	0.785481	0.865533	0.893143	0.887078	0.7056	0.715429	0.707585	0.700133	0.844381	0.771894	0.787	0.732143	0.751626	0.76505	0.920357	0.850227	0.6291	0.7975	0.712323	0.8505	0.83181	0.853222	0.7188	0.614476	0.683485	0.708	0.793143	0.750424	0.848	0.860571	0.857302	0.8864
firstorder_Kurtosis	0.6826	0.536762	0.593927	0.842267	0.902095	0.877111	0.772	0.798286	0.78188	0.6878	0.507048	0.577711	0.658533	0.577714	0.606908	0.532933	0.600381	0.566199	0.890067	0.616571	0.741051	0.616667	0.62781	0.508213	0.828133	0.797143	0.803321	0.6584	0.558524	0.547616	0.5523	0.846048	0.706869	0.5887	0.784762	0.674061	0.5836	0.562667	0.560636	0.6571	0.649381	0.665778	0.6276	0.67	0.653172	0.5882	0.607429	0.534186	0.5815
firstorder_firstorder_Maximum	0.808533	0.815048	0.81399	0.5441	0.628571	0.592461	0.5441	0.628571	0.592461	0.8826	0.853524	0.864596	0.543933	0.704762	0.600231	0.644667	0.691048	0.637632	0.836	0.922667	0.88234	0.709867	0.883238	0.806182	0.525867	0.710286	0.634144	0.8081	0.756048	0.777909	0.56005	0.61781	0.589621	0.58475	0.61781	0.598975	0.8916	0.825714	0.857182	0.5933	0.733667	0.576909	0.5992	0.702333	0.622818	0.9137	0.927524	0.904518	0.9146
firstorder_MeanAbsoluteDeviation	0.840733	0.794667	0.812106	0.8346	0.918095	0.879824	0.809667	0.819048	0.808232	0.901133	0.848	0.872537	0.7648	0.677333	0.721368	0.801933	0.798286	0.799404	0.842267	0.90781	0.879658	0.7044	0.761714	0.750258	0.697933	0.802857	0.75368	0.7965	0.738238	0.767404	0.8398	0.935286	0.89401	0.6719	0.822095	0.747323	0.8675	0.824143	0.846394	0.7425	0.653	0.717798	0.7323	0.787286	0.768677	0.835	0.87981	0.865721	0.878
firstorder_Mean	0.792733	0.680952	0.736128	0.8706	0.918476	0.895083	0.9834	0.900762	0.921612	0.8684	0.778857	0.823125	0.85	0.90819	0.880183	0.972867	0.890857	0.913309	0.887333	0.905905	0.901641	0.8878	0.911429	0.905099	0.790467	0.815048	0.801348	0.8203	0.745048	0.776909	0.8842	0.946048	0.913434	0.9696	0.973714	0.959202	0.9413	0.897238	0.92001	0.8811	0.964048	0.922778	0.9458	0.948905	0.942444	0.8463	0.872095	0.86062	0.8781
firstorder_Median	0.778733	0.621333	0.693166	0.770933	0.842857	0.808768	0.9568	0.88219	0.899316	0.841867	0.693333	0.763728	0.847533	0.904571	0.870841	0.9592	0.869905	0.896224	0.8932	0.892571	0.898226	0.868467	0.880762	0.883583	0.821667	0.81219	0.81487	0.8148	0.735143	0.77503	0.7913	0.896857	0.85302	0.9903	0.936714	0.950015	0.9483	0.912571	0.927919	0.8825	0.951571	0.918485	0.9458	0.949524	0.945475	0.8716	0.827333	0.850041	0.8542
firstorder_Minimum	0.533733	0.572952	0.531572	0.628967	0.706571	0.665122	0.5053	0.764952	0.633179	0.5408	0.569524	0.52227	0.8976	0.856762	0.873689	0.894133	0.898476	0.899079	0.695067	0.618667	0.63748	0.5146	0.693143	0.614718	0.647	0.643048	0.646393	0.6609	0.835333	0.755707	0.92005	0.83319	0.874556	0.9389	0.808476	0.865707	0.617	0.866571	0.739909	0.8967	0.871143	0.894131	0.9048	0.899238	0.905414	0.658	0.774	0.742155	0.8145
firstorder_Range	0.8198	0.82019	0.819858	0.615633	0.705429	0.658494	0.5185	0.72419	0.60148	0.8838	0.858667	0.866017	0.8734	0.652571	0.748161	0.799533	0.787619	0.787451	0.830933	0.907429	0.874242	0.678	0.852571	0.773058	0.5304	0.682286	0.577218	0.8112	0.762238	0.784737	0.88365	0.83319	0.858636	0.8675	0.806143	0.833848	0.8555	0.808381	0.833545	0.8538	0.723714	0.786485	0.8318	0.783	0.815263	0.9137	0.926286	0.904159	0.9033
firstorder_RobustMeanAbsoluteDeviation	0.849867	0.783429	0.803983	0.813567	0.913333	0.872848	0.8232	0.816952	0.809474	0.893	0.839048	0.867578	0.7592	0.654095	0.704632	0.7986	0.777333	0.788268	0.862	0.904952	0.889419	0.710667	0.729714	0.71847	0.695867	0.843429	0.7651	0.7892	0.738571	0.762091	0.8445	0.94319	0.901874	0.62795	0.815429	0.729197	0.8622	0.827905	0.849697	0.7234	0.636857	0.698253	0.7218	0.801238	0.760313	0.842	0.868667	0.858673	0.8791
firstorder_RootMeanSquared	0.8128	0.728571	0.766373	0.8706	0.921714	0.899264	0.980467	0.902667	0.920147	0.896067	0.804571	0.846343	0.508867	0.557714	0.529688	0.7434	0.737905	0.750686	0.889867	0.919429	0.908897	0.892467	0.917333	0.912231	0.784867	0.813524	0.797781	0.8243	0.743048	0.778333	0.8792	0.946048	0.912576	0.9589	0.97219	0.955768	0.9413	0.876	0.911051	0.5685	0.696476	0.651263	0.7432	0.747143	0.748717	0.8463	0.872095	0.862335	0.8781
firstorder_Skewness	0.608067	0.70781	0.643292	0.886267	0.906857	0.890875	0.984733	0.900952	0.922132	0.555467	0.69219	0.634613	0.765333	0.916381	0.849927	0.838467	0.930476	0.886162	0.818533	0.517905	0.659623	0.6214	0.632381	0.523433	0.777467	0.756952	0.756913	0.705	0.581952	0.557535	0.6688	0.899286	0.800242	0.9732	0.973619	0.962212	0.6333	0.598857	0.617111	0.6091	0.776286	0.612576	0.5003	0.792429	0.666505	0.568	0.646571	0.579258	0.5582
firstorder_TotalEnergy	0.8236	0.692762	0.740772	0.589133	0.516	0.536471	0.5186	0.55619	0.540788	0.874133	0.767048	0.8076	0.656133	0.523619	0.587583	0.789467	0.734095	0.753628	0.899667	0.830095	0.85572	0.810067	0.767429	0.777018	0.5654	0.596381	0.510656	0.8612	0.698952	0.779545	0.7858	0.547905	0.67401	0.6901	0.576905	0.563798	0.8949	0.768381	0.825545	0.8126	0.573619	0.701818	0.8576	0.745714	0.802162	0.9464	0.879429	0.906415	0.9561
firstorder_Uniformity	0.8404	0.761333	0.796135	0.840933	0.916	0.876154	0.842667	0.862286	0.837226	0.9012	0.826667	0.858188	0.765867	0.642857	0.705546	0.795733	0.771238	0.78148	0.863	0.901905	0.8916	0.731667	0.75219	0.744767	0.696933	0.810667	0.75108	0.7991	0.743619	0.771333	0.8221	0.944524	0.890768	0.77495	0.962429	0.87249	0.8649	0.829857	0.851333	0.7748	0.657619	0.722071	0.7522	0.77	0.764859	0.8471	0.853524	0.853882	0.8701
firstorder_Variance	0.8164	0.802095	0.812375	0.807467	0.922857	0.881599	0.851067	0.838095	0.837721	0.9022	0.857333	0.874807	0.762533	0.679238	0.730443	0.803867	0.797714	0.800876	0.829467	0.898857	0.872593	0.717067	0.799429	0.772622	0.713933	0.778286	0.732967	0.7991	0.752286	0.774636	0.8476	0.932857	0.895606	0.7224	0.854048	0.798263	0.8675	0.818143	0.841727	0.7683	0.680714	0.731535	0.7507	0.790476	0.780586	0.8413	0.886095	0.871286	0.894
glcm_Autocorrelation	0.811067	0.771619	0.792035	0.6026	0.878095	0.747365	0.9348	0.902095	0.901614	0.9188	0.855619	0.875832	0.836733	0.760571	0.789436	0.817733	0.833143	0.826166	0.883933	0.899429	0.888583	0.8384	0.884952	0.862752	0.6638	0.776571	0.706591	0.783	0.751333	0.771303	0.7258	0.520857	0.618788	0.75385	0.897381	0.804803	0.8926	0.821667	0.857434	0.7938	0.754143	0.777808	0.8213	0.807476	0.818859	0.8526	0.890095	0.874161	0.8609
glcm_ClusterProminence	0.8242	0.81181	0.818053	0.7898	0.929143	0.854172	0.890267	0.86819	0.869822	0.896867	0.85581	0.875543	0.789667	0.709714	0.756484	0.797133	0.824952	0.812925	0.826067	0.9	0.874544	0.699133	0.845143	0.785532	0.624333	0.729143	0.672254	0.8039	0.751714	0.773848	0.8527	0.900143	0.884212	0.87245	0.856476	0.868581	0.8481	0.810476	0.831525	0.7951	0.692095	0.755616	0.782	0.776333	0.792596	0.8536	0.919143	0.890292	0.8956
glcm_ClusterShade	0.6236	0.751619	0.697833	0.5432	0.541714	0.536214	0.916	0.679429	0.781284	0.746133	0.782667	0.775642	0.767533	0.871619	0.830253	0.786	0.903619	0.873039	0.555933	0.70419	0.642916	0.583467	0.736952	0.67044	0.699667	0.585905	0.627539	0.7807	0.731429	0.754929	0.5408	0.645571	0.591677	0.94585	0.878571	0.899318	0.7273	0.774524	0.770626	0.5064	0.753143	0.661859	0.6227	0.759143	0.724222	0.8369	0.919143	0.88668	0.8808
glcm_ClusterTendency	0.841867	0.79619	0.813779	0.860533	0.935048	0.898888	0.877333	0.87981	0.869693	0.907867	0.854857	0.874286	0.766	0.69219	0.739365	0.803867	0.825524	0.814338	0.833733	0.904571	0.880193	0.721	0.806667	0.781384	0.686533	0.771619	0.717415	0.7918	0.742429	0.770929	0.8678	0.941905	0.908545	0.76975	0.851619	0.809854	0.8408	0.810571	0.829697	0.7893	0.696429	0.741697	0.7741	0.775857	0.782515	0.8449	0.89581	0.878459	0.8826
glcm_Contrast	0.796667	0.82019	0.810087	0.8332	0.910857	0.878322	0.689933	0.750857	0.723284	0.8758	0.874095	0.874072	0.7582	0.589143	0.684437	0.718933	0.759619	0.734782	0.767133	0.942095	0.876041	0.679867	0.875429	0.779445	0.609867	0.721524	0.6693	0.7477	0.775619	0.766253	0.8091	0.938048	0.88502	0.69195	0.909762	0.794783	0.8465	0.862381	0.86399	0.6784	0.598095	0.647646	0.554	0.773	0.698061	0.7372	0.84419	0.808021	0.754
glcm_Correlation	0.7754	0.643429	0.696029	0.816333	0.932381	0.868692	0.842867	0.835619	0.834859	0.833533	0.695429	0.747298	0.757933	0.758857	0.766506	0.874	0.842667	0.855032	0.791733	0.727048	0.755741	0.5214	0.625714	0.575064	0.659933	0.718476	0.676034	0.8439	0.621619	0.724071	0.5841	0.723667	0.655646	0.73055	0.731333	0.727207	0.8242	0.591524	0.716283	0.9043	0.688762	0.791364	0.8998	0.722333	0.804828	0.9012	0.828952	0.869855	0.9574
glcm_DifferenceAverage	0.7976	0.812	0.805703	0.8432	0.913143	0.878295	0.6584	0.758476	0.708543	0.8668	0.870857	0.871171	0.755333	0.56381	0.670902	0.718467	0.726095	0.716213	0.7738	0.951048	0.877404	0.676533	0.836571	0.764801	0.6566	0.743048	0.695789	0.7415	0.784286	0.769192	0.8027	0.946048	0.882667	0.66825	0.91881	0.77549	0.8476	0.869571	0.867475	0.6756	0.598333	0.641202	0.5391	0.773333	0.69197	0.7211	0.824952	0.789039	0.7213
glcm_DifferenceEntropy	0.806333	0.82	0.81572	0.849067	0.911619	0.877528	0.651133	0.745524	0.707108	0.8756	0.87619	0.8744	0.761133	0.593143	0.68876	0.7308	0.759238	0.740394	0.769533	0.943619	0.879232	0.694533	0.84019	0.770518	0.637933	0.735048	0.679256	0.7672	0.772143	0.771333	0.814	0.944619	0.885828	0.68415	0.90819	0.792753	0.8562	0.862286	0.867101	0.7292	0.6	0.667525	0.619	0.765952	0.726606	0.7544	0.878667	0.831248	0.8056
glcm_DifferenceVariance	0.8002	0.825905	0.816987	0.805667	0.912	0.872268	0.699467	0.734857	0.72962	0.8708	0.874667	0.874711	0.764	0.623619	0.706649	0.7332	0.775048	0.7517	0.765067	0.937524	0.86637	0.669333	0.883048	0.783281	0.571533	0.706286	0.641978	0.7826	0.777667	0.776899	0.7976	0.926762	0.874808	0.76205	0.884857	0.816409	0.8562	0.854048	0.860535	0.7243	0.602286	0.669566	0.612	0.776524	0.733758	0.7484	0.885619	0.833039	0.8071
glcm_Id	0.7974	0.793524	0.797883	0.8462	0.906476	0.870522	0.6508	0.768571	0.709967	0.872667	0.862476	0.87078	0.741533	0.540952	0.646346	0.7058	0.677143	0.685896	0.7656	0.95219	0.875089	0.6828	0.790857	0.746752	0.664667	0.781905	0.725072	0.7279	0.781952	0.759808	0.8142	0.948667	0.884909	0.63555	0.936143	0.769854	0.8323	0.874048	0.859899	0.6535	0.589476	0.622556	0.5349	0.78119	0.686747	0.709	0.802571	0.767236	0.6846
glcm_Idm	0.7974	0.793524	0.800362	0.844533	0.904952	0.870591	0.632267	0.74419	0.695464	0.872667	0.862476	0.870031	0.741533	0.540952	0.646874	0.708667	0.676952	0.687795	0.774667	0.95219	0.877421	0.679733	0.792762	0.745967	0.665667	0.77981	0.725236	0.7338	0.77981	0.759061	0.8016	0.948667	0.882737	0.62675	0.925619	0.761682	0.8323	0.874048	0.860465	0.6405	0.594857	0.619727	0.5234	0.785238	0.682222	0.709	0.802571	0.765609	0.6786
glcm_Idmn	0.5832	0.510095	0.531687	0.8348	0.921524	0.886223	0.659533	0.741333	0.705627	0.561267	0.530095	0.539276	0.8066	0.610286	0.694417	0.7776	0.649524	0.694837	0.5536	0.542857	0.503976	0.596667	0.675048	0.653553	0.6926	0.599429	0.646118	0.8345	0.590714	0.711081	0.7528	0.92981	0.852747	0.53985	0.899048	0.701914	0.8345	0.538571	0.637131	0.9337	0.7	0.813465	0.9048	0.71219	0.812949	0.9812	0.811048	0.871627	0.9931
glcm_Idn	0.5504	0.565333	0.553358	0.843067	0.910667	0.876036	0.642	0.763048	0.706136	0.5644	0.53181	0.551491	0.7892	0.61219	0.686704	0.758133	0.646476	0.68728	0.5664	0.666095	0.615736	0.605467	0.569143	0.592943	0.6962	0.662095	0.679031	0.8062	0.533286	0.660545	0.7883	0.952333	0.881212	0.54815	0.927476	0.724874	0.7229	0.589667	0.550747	0.9402	0.698667	0.813869	0.9081	0.696286	0.805152	0.876	0.749429	0.799077	0.9726
glcm_Imc1	0.541733	0.592381	0.567232	0.686467	0.795048	0.730411	0.734733	0.756762	0.746994	0.541133	0.58419	0.560024	0.619333	0.701524	0.664159	0.762133	0.767048	0.759485	0.519733	0.626667	0.587288	0.619267	0.603048	0.6091	0.7316	0.563238	0.638198	0.7887	0.513476	0.649232	0.7149	0.727286	0.728747	0.59545	0.692143	0.640662	0.6453	0.596476	0.513212	0.8241	0.518143	0.64403	0.5322	0.592905	0.524354	0.8936	0.629619	0.755632	0.8462
glcm_Imc2	0.831333	0.661333	0.732938	0.8306	0.951048	0.890571	0.8948	0.921714	0.897577	0.887133	0.723238	0.78868	0.678133	0.747238	0.728179	0.8014	0.830667	0.820115	0.8584	0.762857	0.807348	0.5518	0.610857	0.587826	0.7858	0.754095	0.740782	0.8029	0.644238	0.740737	0.8258	0.921381	0.892626	0.66975	0.838381	0.769187	0.8296	0.676143	0.76101	0.6328	0.575143	0.535121	0.64	0.710095	0.681485	0.8896	0.810667	0.856083	0.9096
glcm_InverseVariance	0.561533	0.663048	0.608967	0.8302	0.893905	0.866268	0.8026	0.823429	0.811243	0.508333	0.718857	0.609917	0.8014	0.59581	0.709302	0.8018	0.749714	0.765375	0.649467	0.563619	0.602877	0.762067	0.810286	0.787818	0.5698	0.731429	0.644787	0.6012	0.777952	0.701475	0.8119	0.947286	0.885162	0.67515	0.944476	0.812783	0.7475	0.88981	0.833424	0.6247	0.599095	0.618939	0.5367	0.790048	0.687535	0.6487	0.722857	0.688194	0.612
glcm_JointAverage	0.7982	0.749524	0.777079	0.619933	0.896762	0.762457	0.945933	0.908	0.908948	0.906467	0.834286	0.864164	0.845133	0.765524	0.791556	0.814467	0.829714	0.82427	0.890733	0.893714	0.889261	0.841933	0.875429	0.858334	0.664133	0.769714	0.700403	0.7784	0.742524	0.766788	0.7049	0.500381	0.595313	0.78985	0.907048	0.831177	0.8926	0.826048	0.861556	0.7938	0.757667	0.778384	0.8142	0.803095	0.81601	0.8586	0.882	0.871761	0.8609
glcm_JointEnergy	0.8328	0.743238	0.791449	0.854933	0.913714	0.880586	0.809733	0.851429	0.824507	0.894867	0.824762	0.861694	0.759533	0.588952	0.672558	0.7758	0.723619	0.74219	0.842733	0.902286	0.886441	0.7284	0.753524	0.757667	0.681133	0.799048	0.734285	0.7827	0.751619	0.767869	0.8374	0.949048	0.89601	0.74985	0.960905	0.861187	0.8649	0.842429	0.85296	0.795	0.636952	0.731384	0.7854	0.753429	0.770657	0.8231	0.847048	0.846838	0.8281
glcm_JointEntropy	0.821933	0.79181	0.808956	0.855133	0.915048	0.885576	0.769267	0.834857	0.799104	0.896	0.852952	0.873907	0.773533	0.622857	0.707521	0.786667	0.783238	0.781358	0.848	0.919619	0.888465	0.727933	0.798095	0.777146	0.675267	0.782095	0.718364	0.789	0.761714	0.775414	0.8638	0.951667	0.903131	0.73485	0.922952	0.841439	0.8649	0.828476	0.847949	0.7987	0.656571	0.741747	0.8024	0.747143	0.782475	0.8231	0.869905	0.855723	0.8504
glcm_MCC	0.773467	0.621714	0.689249	0.7602	0.918667	0.842297	0.8108	0.833333	0.824793	0.822267	0.694476	0.750059	0.7486	0.743429	0.753851	0.877533	0.851619	0.852034	0.784533	0.728381	0.753961	0.537333	0.554667	0.54153	0.711733	0.702857	0.683907	0.8134	0.623762	0.724232	0.5019	0.690095	0.625242	0.61435	0.744762	0.681005	0.8377	0.633429	0.742101	0.6251	0.675429	0.655646	0.7089	0.769476	0.733495	0.9153	0.832286	0.874777	0.9267
glcm_MaximumProbability	0.816467	0.705905	0.76703	0.854933	0.913714	0.880586	0.8516	0.857143	0.844697	0.891933	0.788762	0.844701	0.711	0.565714	0.632768	0.7144	0.700762	0.704538	0.8664	0.897524	0.882992	0.707267	0.726667	0.731529	0.6752	0.786857	0.721691	0.7675	0.741095	0.754758	0.8317	0.949048	0.892798	0.78485	0.968667	0.877025	0.8556	0.840857	0.846747	0.7961	0.666333	0.740202	0.7715	0.780952	0.768121	0.8128	0.798952	0.814258	0.8232
glcm_SumAverage	0.7982	0.749524	0.777079	0.619933	0.896762	0.762457	0.945933	0.908	0.908948	0.906467	0.834286	0.864164	0.845133	0.765524	0.791556	0.814467	0.829714	0.82427	0.890733	0.893714	0.889261	0.841933	0.875429	0.858334	0.664133	0.769714	0.700403	0.7784	0.742524	0.766788	0.7049	0.500381	0.595313	0.78985	0.907048	0.831177	0.8926	0.826048	0.861556	0.7938	0.757667	0.778384	0.8142	0.803095	0.81601	0.8586	0.882	0.871761	0.8609
glcm_SumEntropy	0.835667	0.775048	0.805434	0.852	0.919619	0.885679	0.8058	0.851238	0.828664	0.900533	0.84	0.864603	0.775533	0.675048	0.731155	0.7984	0.803429	0.806604	0.855267	0.914286	0.889166	0.731533	0.785333	0.768624	0.704467	0.79219	0.71961	0.8044	0.749524	0.775687	0.872	0.951667	0.907576	0.77345	0.928143	0.85554	0.8481	0.810143	0.83401	0.8	0.67519	0.746182	0.8249	0.748095	0.779657	0.8399	0.871905	0.862814	0.876
glcm_SumSquares	0.833133	0.799429	0.812857	0.862333	0.928762	0.900312	0.8732	0.857524	0.856847	0.9072	0.854857	0.874542	0.766	0.68381	0.735484	0.803867	0.814095	0.807679	0.833733	0.902667	0.878316	0.722533	0.810286	0.784808	0.672267	0.767238	0.712773	0.7991	0.749381	0.774778	0.8586	0.941905	0.899798	0.75925	0.870238	0.81849	0.8429	0.816619	0.83504	0.7738	0.685238	0.734515	0.7608	0.775857	0.777202	0.8231	0.888476	0.869076	0.8734
gldm_DependenceEntropy	0.793333	0.704952	0.740237	0.881933	0.92	0.900132	0.901467	0.85981	0.871321	0.857	0.769524	0.807166	0.773133	0.70019	0.733113	0.823	0.799238	0.809012	0.886333	0.836	0.85646	0.724	0.730667	0.724494	0.5548	0.712381	0.613656	0.8251	0.689048	0.754808	0.8757	0.928524	0.910121	0.8948	0.900762	0.904313	0.8594	0.677476	0.766162	0.8393	0.682429	0.755313	0.8452	0.713571	0.780333	0.9177	0.849429	0.879924	0.9477
gldm_DependenceNonUniformity	0.781867	0.640952	0.701926	0.538067	0.545524	0.502532	0.653933	0.559619	0.597536	0.807733	0.661714	0.726665	0.714867	0.572	0.63956	0.720267	0.594095	0.648608	0.7912	0.718667	0.754309	0.733933	0.652571	0.687068	0.650733	0.510857	0.577746	0.8507	0.702571	0.786545	0.8443	0.593667	0.714152	0.8582	0.675	0.762737	0.8627	0.772238	0.819253	0.8431	0.686429	0.770667	0.845	0.698476	0.778212	0.9374	0.871429	0.897094	0.9271
gldm_DependenceNonUniformityNormalized	0.744533	0.693333	0.71839	0.796333	0.758667	0.776246	0.648333	0.547048	0.596084	0.827933	0.747238	0.785811	0.612867	0.525143	0.575404	0.612333	0.630667	0.619473	0.7726	0.910286	0.858586	0.634733	0.711238	0.681736	0.6812	0.79181	0.747057	0.543	0.68319	0.581313	0.8054	0.792333	0.798384	0.8392	0.556429	0.646859	0.5425	0.831286	0.686697	0.5961	0.53781	0.530475	0.6795	0.686476	0.50196	0.5276	0.580857	0.52912	0.6413
gldm_DependenceVariance	0.696667	0.613333	0.643729	0.649067	0.781905	0.719825	0.794133	0.843429	0.811886	0.780067	0.628571	0.69584	0.587133	0.506095	0.542375	0.599667	0.595429	0.590497	0.7408	0.848571	0.809992	0.579667	0.628952	0.612524	0.678533	0.730286	0.716861	0.5525	0.692476	0.571929	0.6615	0.705095	0.520202	0.6551	0.833143	0.586455	0.562	0.837714	0.72204	0.6508	0.536524	0.556657	0.7492	0.682	0.536949	0.6027	0.581619	0.502418	0.7044
gldm_GrayLevelNonUniformity	0.506467	0.56	0.534429	0.568533	0.597905	0.530708	0.540267	0.570667	0.5132	0.574067	0.571619	0.580708	0.6168	0.547619	0.575288	0.608467	0.519619	0.55223	0.535	0.662095	0.604206	0.6354	0.511619	0.548522	0.789667	0.708381	0.739226	0.8741	0.567762	0.701717	0.77655	0.561952	0.618662	0.80315	0.536	0.637682	0.8179	0.524429	0.660313	0.8881	0.647238	0.756354	0.8946	0.625095	0.747606	0.9023	0.726381	0.788121	0.9686
gldm_GrayLevelVariance	0.820467	0.802095	0.813829	0.813067	0.919429	0.877632	0.8728	0.85219	0.85262	0.9022	0.857333	0.874807	0.762533	0.68019	0.732795	0.803867	0.799429	0.801491	0.829467	0.898857	0.872593	0.7126	0.802476	0.771436	0.713133	0.778286	0.731972	0.7991	0.752286	0.774636	0.8546	0.938762	0.896364	0.77765	0.877	0.830793	0.8606	0.818143	0.841818	0.7683	0.680714	0.731535	0.7507	0.790476	0.780828	0.8411	0.882857	0.870633	0.8846
gldm_HighGrayLevelEmphasis	0.808933	0.765333	0.790904	0.5838	0.877143	0.735249	0.927533	0.899238	0.895983	0.9188	0.85181	0.873036	0.855067	0.775048	0.801936	0.825467	0.833143	0.829743	0.881333	0.893143	0.883782	0.8266	0.881905	0.852466	0.668667	0.777143	0.705068	0.7834	0.749333	0.76998	0.7602	0.540762	0.65301	0.72785	0.884	0.77949	0.8926	0.826619	0.857909	0.7938	0.767429	0.787535	0.8257	0.813905	0.823859	0.8536	0.887429	0.874808	0.8839
gldm_LargeDependenceEmphasis	0.777067	0.786667	0.789379	0.844	0.890286	0.861666	0.715467	0.805905	0.764749	0.879667	0.849143	0.867543	0.673	0.548952	0.612991	0.652067	0.671429	0.665223	0.7782	0.937333	0.877327	0.671933	0.758476	0.727084	0.6768	0.776762	0.727408	0.5688	0.805571	0.703364	0.5138	0.93919	0.739242	0.5746	0.918667	0.657253	0.7041	0.905	0.827717	0.6032	0.531714	0.543273	0.6915	0.681667	0.505253	0.5104	0.688381	0.604536	0.5825
gldm_LargeDependenceHighGrayLevelEmphasis	0.595667	0.525524	0.530687	0.676133	0.885143	0.792425	0.9242	0.87219	0.875482	0.700467	0.551619	0.617636	0.8032	0.761905	0.779969	0.8726	0.805714	0.838219	0.903867	0.675429	0.771705	0.744267	0.68381	0.70089	0.549133	0.656	0.597871	0.8439	0.626333	0.729384	0.7033	0.689524	0.501515	0.6783	0.909	0.773798	0.8922	0.583667	0.726192	0.8222	0.743952	0.793101	0.8534	0.746714	0.808606	0.9789	0.744476	0.84408	0.9872
gldm_LargeDependenceLowGrayLevelEmphasis	0.677933	0.699048	0.690478	0.5478	0.621333	0.539188	0.968467	0.913714	0.930807	0.832267	0.776952	0.799797	0.839533	0.720381	0.772643	0.808667	0.824952	0.814499	0.8304	0.892381	0.861312	0.8068	0.819048	0.814288	0.6638	0.794286	0.719557	0.7005	0.805381	0.760626	0.6395	0.660905	0.647242	0.91	0.90419	0.892202	0.8812	0.855905	0.874697	0.7328	0.693048	0.719758	0.7439	0.819095	0.799303	0.7458	0.725524	0.747026	0.6184
gldm_LowGrayLevelEmphasis	0.7026	0.654286	0.677869	0.65	0.94019	0.801651	0.975933	0.910286	0.922597	0.845533	0.758286	0.795069	0.845267	0.73619	0.784313	0.834667	0.800762	0.809738	0.8824	0.847619	0.863716	0.8036	0.799429	0.80159	0.536	0.713143	0.622703	0.7582	0.728238	0.748323	0.6486	0.646571	0.502232	0.87895	0.955048	0.894934	0.9046	0.790048	0.84096	0.8229	0.734905	0.782727	0.8355	0.80319	0.826636	0.8878	0.849238	0.86658	0.9002
gldm_SmallDependenceEmphasis	0.817333	0.832952	0.829229	0.732533	0.817524	0.777168	0.5102	0.538095	0.52722	0.899467	0.896952	0.902692	0.751933	0.593333	0.673417	0.686867	0.728571	0.716691	0.7516	0.923619	0.861533	0.672	0.834857	0.764664	0.617267	0.719429	0.671336	0.5745	0.829524	0.728354	0.5928	0.95681	0.772263	0.587	0.668333	0.543081	0.7272	0.899476	0.853293	0.6223	0.508333	0.556505	0.694	0.657714	0.511303	0.5027	0.703429	0.617847	0.5813
gldm_SmallDependenceHighGrayLevelEmphasis	0.8394	0.823619	0.831756	0.741933	0.733524	0.738435	0.5634	0.540952	0.55472	0.921133	0.872	0.892517	0.825867	0.714095	0.774262	0.814067	0.80381	0.821505	0.7888	0.907429	0.860893	0.7626	0.877905	0.821599	0.616667	0.757905	0.677988	0.7697	0.770143	0.764758	0.7698	0.918286	0.841596	0.5307	0.560238	0.524455	0.8273	0.862381	0.862707	0.7665	0.726762	0.758808	0.7199	0.850381	0.80696	0.746	0.872	0.83067	0.7968
gldm_SmallDependenceLowGrayLevelEmphasis	0.611467	0.582286	0.507828	0.543067	0.857524	0.725502	0.531533	0.685524	0.610484	0.598333	0.542857	0.521486	0.788067	0.677905	0.725158	0.8026	0.694476	0.731054	0.621	0.507429	0.559419	0.6854	0.608381	0.642912	0.581	0.512952	0.548646	0.7579	0.555	0.588768	0.7356	0.634238	0.556737	0.6131	0.79819	0.594434	0.8535	0.527952	0.641727	0.8901	0.749286	0.818111	0.8824	0.794286	0.830232	0.9629	0.733429	0.829467	0.9173
glrlm_GrayLevelNonUniformity	0.564933	0.522476	0.515431	0.681333	0.576571	0.638331	0.706267	0.581143	0.642709	0.535733	0.545333	0.521406	0.628867	0.544381	0.579017	0.603733	0.518857	0.553554	0.520933	0.562286	0.524404	0.658067	0.513333	0.574293	0.781133	0.691238	0.731965	0.8847	0.583762	0.721293	0.8675	0.630381	0.747	0.8562	0.654	0.755505	0.8296	0.549238	0.684071	0.8796	0.647238	0.75402	0.8842	0.629762	0.749051	0.9248	0.765714	0.823265	0.9584
glrlm_GrayLevelNonUniformityNormalized	0.832867	0.78	0.802664	0.780133	0.916	0.849949	0.775933	0.799429	0.775859	0.894467	0.835619	0.865038	0.7648	0.658667	0.713764	0.799067	0.78019	0.790246	0.8408	0.908	0.880108	0.704333	0.742286	0.732797	0.7002	0.813143	0.74999	0.8038	0.75319	0.777354	0.8612	0.922667	0.89404	0.76205	0.865	0.810854	0.8701	0.828381	0.85002	0.7748	0.654714	0.71999	0.7635	0.772667	0.768737	0.841	0.855238	0.854856	0.8754
glrlm_GrayLevelVariance	0.821867	0.806667	0.813493	0.740267	0.904762	0.822142	0.826333	0.809143	0.803957	0.899133	0.854476	0.874407	0.763867	0.68381	0.732854	0.803867	0.809143	0.804313	0.829533	0.903238	0.869196	0.705733	0.820952	0.775626	0.700267	0.773333	0.72346	0.7991	0.758333	0.775354	0.8457	0.905286	0.88197	0.79175	0.84781	0.822278	0.8606	0.816619	0.84096	0.7763	0.674857	0.731737	0.7539	0.790476	0.782939	0.8553	0.89819	0.881408	0.8901
glrlm_HighGrayLevelRunEmphasis	0.8148	0.769143	0.795384	0.553133	0.880952	0.72444	0.916733	0.903238	0.892136	0.913867	0.850476	0.875073	0.855067	0.771619	0.801134	0.825467	0.831429	0.828322	0.866467	0.896952	0.881225	0.817733	0.885905	0.849715	0.673733	0.773714	0.704822	0.7883	0.749333	0.768687	0.7708	0.558048	0.672152	0.69645	0.856762	0.752237	0.8926	0.827429	0.853848	0.7938	0.76919	0.788212	0.8257	0.813905	0.826333	0.8536	0.88981	0.873338	0.8973
glrlm_LongRunEmphasis	0.7718	0.788762	0.788326	0.810133	0.877905	0.842123	0.711133	0.786095	0.745923	0.8624	0.855429	0.863906	0.681133	0.55219	0.615472	0.646133	0.67619	0.663291	0.767933	0.947048	0.882549	0.672933	0.768381	0.73439	0.671267	0.78381	0.729105	0.5694	0.812333	0.710939	0.5134	0.94181	0.728626	0.5897	0.897857	0.636505	0.7083	0.912762	0.837717	0.6172	0.543571	0.536646	0.6884	0.680238	0.514081	0.5218	0.692	0.615645	0.5718
glrlm_LongRunHighGrayLevelEmphasis	0.786133	0.641143	0.711086	0.749467	0.876381	0.816625	0.8988	0.850095	0.85131	0.886933	0.744	0.804256	0.865133	0.786857	0.809026	0.8726	0.848571	0.852171	0.911867	0.807429	0.84626	0.813533	0.854667	0.835485	0.603867	0.73219	0.659645	0.81	0.706524	0.765929	0.6793	0.74381	0.540525	0.6468	0.890571	0.751253	0.9045	0.765952	0.829152	0.805	0.770762	0.795576	0.8516	0.801762	0.826071	0.9463	0.85181	0.891359	0.9511
glrlm_LongRunLowGrayLevelEmphasis	0.717267	0.716381	0.724582	0.6374	0.648952	0.646083	0.927667	0.871429	0.891647	0.851467	0.801333	0.820831	0.847733	0.734476	0.785367	0.807133	0.815238	0.810719	0.8492	0.896952	0.871527	0.794667	0.828	0.817915	0.580267	0.769905	0.667013	0.7301	0.768714	0.751646	0.6105	0.847095	0.720374	0.899	0.876714	0.87398	0.9008	0.835524	0.869455	0.8014	0.735714	0.775525	0.8244	0.802333	0.823071	0.7941	0.820476	0.813811	0.7765
glrlm_LowGrayLevelRunEmphasis	0.752933	0.669714	0.713288	0.578333	0.916	0.748954	0.974933	0.898095	0.912907	0.888733	0.782667	0.835641	0.845267	0.730857	0.781018	0.835467	0.800762	0.80949	0.8912	0.845333	0.863987	0.815467	0.812952	0.808289	0.518333	0.707048	0.612738	0.763	0.732048	0.747929	0.6952	0.621286	0.546162	0.86995	0.930286	0.879056	0.9003	0.790048	0.839374	0.8229	0.737905	0.783879	0.8411	0.806476	0.827343	0.8838	0.855619	0.87178	0.8916
glrlm_RunEntropy	0.790933	0.733905	0.758889	0.671933	0.589333	0.621525	0.6202	0.514857	0.569597	0.845733	0.806857	0.816317	0.7874	0.686667	0.739866	0.811533	0.814095	0.808198	0.860867	0.823238	0.837012	0.7092	0.734095	0.718305	0.6846	0.753714	0.687287	0.8041	0.701333	0.766869	0.8706	0.696286	0.780475	0.8306	0.611524	0.724485	0.8603	0.760286	0.813566	0.8182	0.678762	0.757333	0.8329	0.767476	0.789394	0.9215	0.861619	0.891947	0.9446
glrlm_RunLengthNonUniformity	0.805867	0.70019	0.739321	0.804467	0.803048	0.795192	0.7188	0.67581	0.699475	0.845	0.740571	0.780945	0.694333	0.574857	0.634822	0.7026	0.589524	0.644031	0.815267	0.792762	0.792402	0.714267	0.65619	0.683327	0.6602	0.533524	0.586848	0.8325	0.719857	0.782081	0.9189	0.854905	0.883475	0.8927	0.776857	0.843343	0.8672	0.749238	0.804848	0.8492	0.686714	0.770364	0.8492	0.689381	0.771364	0.926	0.879333	0.900539	0.9327
glrlm_RunLengthNonUniformityNormalized	0.798	0.803238	0.805495	0.775133	0.881905	0.834311	0.6104	0.721905	0.658733	0.8868	0.875619	0.882994	0.708733	0.569143	0.643239	0.689	0.697333	0.692714	0.765533	0.945143	0.878199	0.674	0.785143	0.745341	0.6606	0.775429	0.714645	0.6686	0.812429	0.745424	0.5448	0.941762	0.759869	0.576	0.888905	0.644293	0.7695	0.900667	0.851414	0.6076	0.525667	0.542333	0.677	0.699286	0.531283	0.5505	0.721429	0.648862	0.521
glrlm_RunPercentage	0.793933	0.795619	0.798891	0.834667	0.890286	0.856588	0.696933	0.795429	0.743402	0.882533	0.868381	0.880382	0.682133	0.555429	0.62423	0.659	0.678667	0.671532	0.773267	0.951619	0.88233	0.678267	0.773905	0.740872	0.661467	0.78019	0.721993	0.6051	0.809667	0.721556	0.5537	0.957238	0.767434	0.538	0.915619	0.666778	0.7447	0.903095	0.840879	0.6127	0.531762	0.544051	0.69	0.690524	0.522596	0.5305	0.701238	0.622082	0.5451
glrlm_RunVariance	0.750067	0.793143	0.773051	0.745067	0.852762	0.797817	0.718533	0.790667	0.752612	0.8422	0.843619	0.847362	0.671133	0.539238	0.606105	0.637667	0.671619	0.655598	0.7424	0.941524	0.872825	0.644933	0.74781	0.70996	0.672333	0.791238	0.733808	0.5242	0.787143	0.650848	0.6183	0.83681	0.608	0.6712	0.852381	0.574485	0.587	0.891143	0.77301	0.6459	0.533762	0.557778	0.7522	0.66	0.528455	0.5431	0.675143	0.581083	0.6286
glrlm_ShortRunEmphasis	0.804733	0.805143	0.807832	0.788933	0.881143	0.838504	0.607333	0.70419	0.648434	0.8826	0.870095	0.87808	0.715933	0.55981	0.641671	0.691267	0.69981	0.693912	0.7748	0.946857	0.879991	0.681067	0.785143	0.749306	0.6606	0.775429	0.714645	0.6711	0.806095	0.746495	0.7069	0.962667	0.852899	0.5157	0.886476	0.68999	0.7823	0.897143	0.848788	0.5766	0.534952	0.524788	0.6558	0.703571	0.545566	0.5754	0.718476	0.656789	0.5025
glrlm_ShortRunHighGrayLevelEmphasis	0.811733	0.783238	0.802651	0.6364	0.528	0.581392	0.8064	0.813905	0.815075	0.910067	0.857714	0.878497	0.859933	0.768952	0.801504	0.826	0.832952	0.826171	0.844867	0.899619	0.8754	0.7906	0.889714	0.844695	0.680733	0.789905	0.709894	0.7795	0.750762	0.76601	0.7835	0.815143	0.805717	0.6174	0.703619	0.648364	0.8798	0.826286	0.854253	0.7938	0.760714	0.786677	0.8202	0.817095	0.826657	0.8308	0.889714	0.871	0.8691
glrlm_ShortRunLowGrayLevelEmphasis	0.765933	0.636952	0.694386	0.601333	0.922857	0.765613	0.978467	0.877524	0.896122	0.899733	0.74019	0.81508	0.8498	0.727048	0.777552	0.8412	0.798476	0.805512	0.898133	0.829333	0.853383	0.815733	0.796952	0.800347	0.5022	0.683048	0.593814	0.7726	0.709143	0.748172	0.688	0.68081	0.505354	0.7847	0.927714	0.833505	0.9072	0.773095	0.828616	0.8285	0.738333	0.786242	0.8508	0.803524	0.830889	0.9282	0.845143	0.884389	0.9106
glszm_GrayLevelNonUniformity	0.8602	0.803429	0.838547	0.697933	0.587429	0.632515	0.642533	0.54	0.594505	0.903567	0.84381	0.873241	0.734667	0.596381	0.663453	0.734333	0.648762	0.684267	0.853733	0.833524	0.83204	0.763133	0.677333	0.712332	0.690067	0.525524	0.608908	0.834	0.767619	0.805197	0.9062	0.769476	0.825742	0.8635	0.686476	0.767955	0.8596	0.821476	0.846884	0.8726	0.70219	0.784202	0.8586	0.733524	0.796338	0.9304	0.780857	0.839576	0.9736
glszm_GrayLevelNonUniformityNormalized	0.803267	0.833524	0.816092	0.622067	0.829333	0.724109	0.6748	0.61219	0.633573	0.846933	0.84381	0.843044	0.8424	0.657714	0.742725	0.799533	0.789143	0.791004	0.827733	0.89181	0.868206	0.708467	0.881905	0.8136	0.595133	0.740381	0.673066	0.81095	0.760952	0.788242	0.7402	0.834619	0.797652	0.75835	0.859524	0.815086	0.8622	0.821905	0.848601	0.7846	0.645476	0.727172	0.7776	0.733476	0.761818	0.84745	0.894476	0.876821	0.7722
glszm_GrayLevelVariance	0.7778	0.782286	0.782484	0.652267	0.871429	0.772784	0.525333	0.549524	0.530073	0.8358	0.841143	0.828954	0.803267	0.628	0.704195	0.773733	0.746286	0.759288	0.7866	0.880762	0.839576	0.680933	0.878857	0.785606	0.565067	0.708	0.647879	0.81925	0.72919	0.765343	0.8036	0.890667	0.854101	0.78555	0.660095	0.739298	0.8072	0.802905	0.812753	0.7886	0.645905	0.731818	0.7986	0.754476	0.774141	0.895	0.905524	0.892805	0.89215
glszm_HighGrayLevelZoneEmphasis	0.818733	0.814095	0.813932	0.7938	0.671619	0.553998	0.731133	0.674667	0.702262	0.887467	0.844381	0.856853	0.872067	0.758286	0.805836	0.859667	0.837143	0.839083	0.818667	0.86019	0.839615	0.7402	0.866857	0.818075	0.573	0.732952	0.637832	0.79715	0.74381	0.770263	0.868	0.738524	0.793116	0.84935	0.60881	0.726328	0.8445	0.817667	0.839298	0.8119	0.781048	0.799667	0.846	0.834	0.839343	0.8563	0.904571	0.885852	0.8411
glszm_LargeAreaEmphasis	0.638267	0.761714	0.706085	0.5298	0.638476	0.58783	0.519667	0.594095	0.528288	0.7558	0.81981	0.779821	0.583	0.569524	0.556884	0.539467	0.63981	0.599766	0.647333	0.853143	0.766673	0.566	0.728952	0.657355	0.696667	0.729714	0.722442	0.7012	0.652714	0.511727	0.71235	0.660333	0.525601	0.80615	0.547714	0.61052	0.6608	0.773095	0.585818	0.7423	0.500667	0.617485	0.8628	0.527571	0.651212	0.7566	0.530095	0.659852	0.8168
glszm_LargeAreaHighGrayLevelEmphasis	0.5554	0.717143	0.637804	0.501333	0.658476	0.588345	0.634733	0.675429	0.655523	0.585	0.738667	0.666252	0.5804	0.560762	0.571142	0.611867	0.511048	0.545719	0.506	0.711619	0.614751	0.564133	0.606857	0.532927	0.585267	0.539429	0.561206	0.7974	0.511762	0.652889	0.76195	0.612714	0.58247	0.66455	0.768667	0.560712	0.7787	0.629667	0.589545	0.8344	0.65881	0.740343	0.8407	0.611333	0.730232	0.8923	0.663524	0.761898	0.9272
glszm_LargeAreaLowGrayLevelEmphasis	0.693533	0.743429	0.717754	0.5232	0.527048	0.511033	0.878067	0.796381	0.830367	0.7902	0.82019	0.797963	0.688	0.661524	0.672011	0.620333	0.760762	0.708865	0.701133	0.893905	0.825024	0.654	0.811429	0.753085	0.7406	0.813524	0.784356	0.6437	0.741333	0.579273	0.65115	0.707286	0.521702	0.93165	0.835143	0.866621	0.5162	0.841857	0.729232	0.6027	0.652238	0.636505	0.6928	0.701	0.53903	0.7119	0.511429	0.594482	0.7616
glszm_LowGrayLevelZoneEmphasis	0.842733	0.78019	0.814619	0.6792	0.901714	0.614269	0.6962	0.574857	0.641447	0.978333	0.850286	0.896611	0.8664	0.726286	0.791811	0.852	0.827048	0.820508	0.830933	0.840381	0.842844	0.8194	0.830095	0.823894	0.523733	0.667429	0.537965	0.75045	0.722857	0.738485	0.877	0.594095	0.731111	0.76275	0.590381	0.675732	0.8721	0.819476	0.850712	0.8521	0.752095	0.80404	0.852	0.838429	0.849051	0.7951	0.872095	0.839839	0.7572
glszm_SizeZoneNonUniformity	0.873467	0.869143	0.863755	0.7194	0.695429	0.698803	0.660467	0.561524	0.615486	0.918933	0.893333	0.899588	0.831867	0.622286	0.709237	0.803867	0.721524	0.746724	0.878867	0.890095	0.882047	0.7432	0.728571	0.73696	0.651933	0.564952	0.541383	0.7961	0.763833	0.784475	0.8975	0.766786	0.810596	0.8408	0.690429	0.770848	0.8466	0.850714	0.854859	0.8449	0.697381	0.767975	0.83845	0.748429	0.797869	0.9282	0.936667	0.923492	0.9645
glszm_SizeZoneNonUniformityNormalized	0.656933	0.771238	0.722317	0.541733	0.676571	0.583099	0.57	0.542095	0.560053	0.688933	0.777714	0.734189	0.858467	0.574667	0.691058	0.7716	0.633905	0.695022	0.620333	0.770667	0.700793	0.6	0.583048	0.586385	0.602533	0.557429	0.530048	0.6514	0.521429	0.583015	0.6635	0.71331	0.705965	0.65805	0.533857	0.591859	0.521	0.79419	0.645763	0.6156	0.537619	0.582722	0.7459	0.684143	0.52596	0.5414	0.617429	0.593583	0.6793
glszm_SmallAreaEmphasis	0.797333	0.781333	0.790201	0.5674	0.701143	0.646648	0.623133	0.529714	0.583223	0.829267	0.791048	0.807157	0.855067	0.58381	0.70066	0.771067	0.62781	0.693704	0.758267	0.804952	0.786576	0.597067	0.581714	0.585029	0.591067	0.551238	0.527846	0.6881	0.509952	0.601394	0.64315	0.507	0.553045	0.57625	0.57181	0.573237	0.7644	0.848476	0.816859	0.5015	0.51519	0.505879	0.5282	0.724429	0.616879	0.6657	0.698571	0.690041	0.7436
glszm_SmallAreaHighGrayLevelEmphasis	0.867867	0.821905	0.842415	0.829333	0.596	0.715429	0.6974	0.696	0.703426	0.898933	0.841524	0.861597	0.887533	0.743429	0.813648	0.8514	0.828381	0.833574	0.786933	0.844952	0.830129	0.717	0.850286	0.790854	0.543667	0.70381	0.612151	0.8528	0.737238	0.788859	0.88685	0.719667	0.801864	0.86605	0.747905	0.783955	0.7989	0.846333	0.841374	0.7915	0.753952	0.789949	0.8023	0.834095	0.829485	0.8501	0.915048	0.888183	0.848
glszm_SmallAreaLowGrayLevelEmphasis	0.766467	0.735238	0.756878	0.770667	0.72381	0.526493	0.711067	0.589905	0.644723	0.787533	0.822476	0.805445	0.851867	0.779238	0.807772	0.847933	0.848952	0.845431	0.663733	0.81581	0.753328	0.7974	0.820571	0.811174	0.523733	0.613905	0.516527	0.5407	0.730238	0.638576	0.52765	0.603857	0.54646	0.58185	0.631905	0.594298	0.6832	0.761571	0.737596	0.9115	0.790619	0.83899	0.7971	0.848238	0.825212	0.7202	0.855905	0.803891	0.6957
glszm_ZoneEntropy	0.891133	0.860381	0.870587	0.7018	0.671619	0.665261	0.6724	0.577143	0.621478	0.915333	0.905333	0.907659	0.780333	0.64419	0.699384	0.7786	0.730286	0.741465	0.8968	0.90019	0.894418	0.796933	0.839619	0.81724	0.549333	0.685714	0.56327	0.8314	0.790952	0.820237	0.8949	0.828524	0.859056	0.87115	0.715571	0.801177	0.8819	0.821333	0.850803	0.8399	0.674905	0.766838	0.8362	0.715095	0.784515	0.8788	0.901714	0.897223	0.8699
glszm_ZonePercentage	0.754067	0.834476	0.80907	0.6678	0.670286	0.675619	0.5614	0.57981	0.570296	0.862067	0.893143	0.887397	0.714667	0.611238	0.66644	0.649933	0.726095	0.703811	0.701267	0.897143	0.828276	0.683933	0.849143	0.774171	0.591667	0.70019	0.647937	0.5939	0.786476	0.633	0.60455	0.897381	0.642066	0.74915	0.513524	0.605106	0.51585	0.851286	0.739591	0.6972	0.514952	0.582747	0.7843	0.608048	0.564919	0.6174	0.59981	0.514285	0.6695
glszm_ZoneVariance	0.617667	0.746286	0.688988	0.525933	0.638476	0.585224	0.519667	0.595429	0.527017	0.719467	0.81181	0.763029	0.562	0.564381	0.54623	0.527933	0.631619	0.591761	0.639	0.850857	0.753863	0.561333	0.726667	0.652774	0.705933	0.726857	0.724054	0.7421	0.631667	0.546869	0.8118	0.634952	0.590859	0.79285	0.550762	0.615187	0.7103	0.754667	0.539879	0.7239	0.507667	0.611919	0.8417	0.51881	0.658394	0.7789	0.547333	0.672682	0.8333
ngtdm_Busyness	0.658667	0.669905	0.672755	0.7488	0.74019	0.743893	0.823067	0.775238	0.790836	0.721867	0.733333	0.734558	0.590267	0.610667	0.597985	0.602133	0.673714	0.640683	0.716933	0.853333	0.793359	0.5662	0.667619	0.564671	0.793467	0.820952	0.808444	0.5437	0.579714	0.520333	0.9113	0.833952	0.869374	0.93495	0.868714	0.902167	0.5726	0.611	0.506747	0.6392	0.513143	0.569677	0.7239	0.64219	0.542838	0.5426	0.638286	0.541355	0.7599
ngtdm_Coarseness	0.6048	0.527429	0.555582	0.697933	0.607238	0.647284	0.624867	0.550095	0.593835	0.583467	0.503429	0.530403	0.630467	0.555238	0.590956	0.622667	0.549905	0.582807	0.5682	0.504381	0.526025	0.716867	0.615619	0.662866	0.739067	0.634286	0.687659	0.8637	0.67019	0.766687	0.9034	0.745857	0.820838	0.88365	0.689143	0.776409	0.8525	0.705905	0.773455	0.8668	0.664571	0.762798	0.8602	0.656286	0.759394	0.9325	0.832762	0.867891	0.9483
ngtdm_Complexity	0.801067	0.828952	0.816333	0.753867	0.853714	0.811211	0.5912	0.703238	0.653782	0.874467	0.871238	0.87166	0.855667	0.645143	0.743428	0.780333	0.791429	0.776557	0.813867	0.913333	0.869953	0.712533	0.850095	0.790063	0.538467	0.688381	0.579246	0.8122	0.765714	0.78303	0.8069	0.916476	0.86803	0.82765	0.87019	0.842823	0.8358	0.83081	0.845778	0.8159	0.697524	0.765364	0.7779	0.796524	0.808333	0.8588	0.920286	0.895642	0.9037
ngtdm_Contrast	0.803533	0.750667	0.7757	0.810733	0.921524	0.872672	0.803867	0.823048	0.815492	0.863067	0.803619	0.826784	0.507133	0.53181	0.514462	0.642733	0.618667	0.628959	0.7516	0.863429	0.82741	0.573133	0.721143	0.665089	0.816133	0.812571	0.804778	0.5262	0.749571	0.642283	0.8177	0.946048	0.886909	0.69805	0.895524	0.799652	0.651	0.879857	0.797838	0.7679	0.624333	0.688121	0.7808	0.516333	0.655525	0.6066	0.661619	0.636942	0.5051
ngtdm_Strength	0.702667	0.748381	0.727594	0.729467	0.790286	0.760192	0.689933	0.66819	0.684586	0.7752	0.809714	0.805586	0.568067	0.585143	0.58144	0.581267	0.656	0.628937	0.691	0.832381	0.77569	0.585933	0.744762	0.591328	0.636533	0.645905	0.643705	0.5548	0.629333	0.590758	0.6119	0.733905	0.670455	0.83045	0.763667	0.793874	0.5154	0.722905	0.626475	0.6836	0.509429	0.591616	0.7198	0.600952	0.571919	0.5713	0.801619	0.725397	0.5818
[truncated: 5 more columns]

## Sheet: IDHmut-Utest-p-sex
Group	Feature	FET_mic-dkfz-native_TBR	FET_TTP_mic-dkfz-native	FET_TTPRef_mic-dkfz-native	FET_TBR5-15_mic-dkfz-native	FET_Slope_mic-dkfz-native	FET_SlopeTBR_mic-dkfz-native	GE180_mic-dkfz-native_TBR	normT1c_mic-dkfz-native	normT2_mic-dkfz-native	FET_TBR	FET_TTP	FET_TTPRef	FET_TBR5-15	FET_Slope	FET_SlopeTBR	GE180_13_TBR	GE180_16_TBR	GE180_18_TBR
firstorder	10Percentile	0.259066	0.781634	0.355504	0.299983	0.205228	0.695387	0.42016	0.695387	0.394098	0.0603891	0.862869	0.682035	0.220671	0.683091	0.806496	0.117942	0.423901	0.143235
	90Percentile	0.222188	0.282745	0.282745	0.222188	0.799991	0.0688228	0.504167	0.695387	0.0926881	0.0603891	0.291841	0.291841	0.414216	0.327187	0.0412268	0.355554	0.374259	0.769698
	Energy	0.0360846	0.0620908	0.0840868	0.0403734	0.112003	0.0137206	0.0559132	0.222188	0.0559132	0.00705073	0.00426672	0.00550173	0.0222431	0.00705073	0.0113693	0.0550088	0.0755606	0.040424
	Entropy	0.279015	0.564739	0.504167	0.189229	0.17417	0.0620908	0.695387	0.447208	0.112003	0.0864107	0.712094	0.743971	0.0864107	0.072448	0.191418	0.477289	0.328383	0.769698
	InterquartileRange	0.504167	0.977847	0.196251	0.279015	0.240128	0.0559132	0.729726	0.447208	0.0502562	0.0864107	0.908865	0.315	0.120819	0.165124	0.220671	0.522431	0.182602	0.769698
	Kurtosis	0.189229	0.447208	0.259066	0.981624	0.0559132	0.146764	0.0926881	0.0840868	0.534019	0.072448	0.109777	0.141645	0.743971	0.327187	0.567628	0.226994	0.286321	0.0789826
	Maximum	0.146764	0.282745	0.282745	0.112003	0.0254719	0.00704261	0.661661	0.944912	0.112003	0.0603891	0.291841	0.291841	0.191418	0.0222431	0.0222431	0.569672	0.374259	0.464214
	MeanAbsoluteDeviation	0.369039	0.695387	0.240128	0.240128	0.240128	0.0761433	0.729726	0.475219	0.0840868	0.072448	0.774085	0.806496	0.0864107	0.0864107	0.252999	0.477289	0.286321	0.883617
	Mean	0.205228	0.764616	0.321976	0.17417	0.321976	0.240128	0.321976	0.944912	0.240128	0.0603891	0.902095	0.624206	0.743971	0.683091	0.252999	0.226994	0.374259	0.660549
	Median	0.205228	0.121867	0.172989	0.189229	0.259066	0.344996	0.259066	0.908316	0.279015	0.10247	0.125631	0.207968	0.806496	0.806496	0.369108	0.255509	0.374259	0.660549
	Minimum	0.981624	0.409044	0.150423	0.628609	0.0403734	0.134361	0.729726	0.344996	0.42016	0.624206	0.342397	0.0469786	0.00191772	0.327187	0.624206	1	0.374259	0.769698
	Range	0.134361	0.409044	0.194772	0.0926881	0.0225938	0.00807883	0.447208	0.871913	0.0502562	0.0500435	0.342397	0.0469786	0.072448	0.0412268	0.120819	0.618859	0.374259	0.464214
	RobustMeanAbsoluteDeviation	0.475219	0.579892	0.259066	0.299983	0.240128	0.0761433	0.729726	0.447208	0.0450869	0.0603891	0.825309	0.461646	0.0864107	0.141645	0.220671	0.522431	0.213524	0.883617
	RootMeanSquared	0.222188	0.695387	0.369039	0.146764	0.944912	0.0403734	0.344996	0.944912	0.205228	0.0603891	0.902095	0.624206	0.683091	0.252999	0.10247	0.286422	0.374259	0.660549
	Skewness	0.321976	0.394098	0.344996	0.564739	0.0200026	0.0105693	0.0254719	0.299983	0.908316	0.072448	0.109777	0.141645	0.414216	0.0864107	0.165124	0.319767	0.533964	0.187683
	TotalEnergy	0.0360846	0.0620908	0.0840868	0.0403734	0.112003	0.0137206	0.0559132	0.222188	0.0559132	0.00705073	0.00426672	0.00550173	0.0222431	0.00705073	0.0113693	0.0550088	0.0755606	0.040424
	Uniformity	0.394098	0.475219	0.596284	0.17417	0.240128	0.0620908	0.564739	0.344996	0.112003	0.0864107	0.837552	0.683091	0.120819	0.072448	0.165124	0.319767	0.423901	0.883617
	Variance	0.344996	0.764616	0.279015	0.205228	0.205228	0.0761433	0.764616	0.475219	0.0688228	0.0864107	0.712094	0.934925	0.0864107	0.072448	0.220671	0.522431	0.374259	1
glcm	Autocorrelation	0.146764	0.0321904	0.146764	0.17417	0.112003	0.0105693	0.160023	0.871913	0.0559132	0.10247	0.151237	0.0143059	0.033763	0.0864107	0.0864107	0.43437	0.328383	0.883617
	ClusterProminence	0.299983	0.729726	0.564739	0.259066	0.101982	0.0360846	0.944912	0.628609	0.0620908	0.0603891	0.485749	0.414216	0.10247	0.0500435	0.141645	0.618859	0.477197	0.769698
	ClusterShade	0.0840868	0.596284	0.764616	0.189229	0.028662	0.00807883	0.695387	0.871913	0.764616	0.0864107	0.389179	0.10247	0.141645	0.0274863	0.327187	0.569672	0.533964	0.660549
	ClusterTendency	0.299983	0.504167	0.299983	0.299983	0.189229	0.0360846	0.661661	0.475219	0.0559132	0.0603891	0.538504	0.870283	0.0864107	0.0603891	0.165124	0.618859	0.423901	0.558185
	Contrast	0.394098	0.259066	0.799991	0.259066	0.134361	0.0688228	0.729726	0.504167	0.259066	0.220671	0.774085	0.683091	0.414216	0.369108	0.870283	0.943345	0.656853	0.379775
	Correlation	0.146764	0.871913	0.695387	0.205228	0.321976	0.222188	0.42016	0.299983	0.0761433	0.00705073	0.837552	0.743971	0.0500435	0.0222431	0.0222431	0.43437	0.130919	0.187683
	DifferenceAverage	0.394098	0.240128	0.729726	0.205228	0.160023	0.0688228	0.764616	0.475219	0.259066	0.327187	0.902095	0.462433	0.624206	0.327187	0.934925	0.83117	0.656853	0.379775
	DifferenceEntropy	0.259066	0.205228	0.83578	0.259066	0.101982	0.0761433	0.729726	0.42016	0.189229	0.141645	0.902095	0.624206	0.369108	0.165124	0.462433	0.886974	0.593955	0.883617
	DifferenceVariance	0.321976	0.259066	0.981624	0.299983	0.122785	0.101982	0.981624	0.729726	0.240128	0.165124	0.837552	0.806496	0.327187	0.252999	0.624206	0.776205	0.656853	0.883617
	Id	0.344996	0.259066	0.729726	0.189229	0.160023	0.0502562	0.981624	0.596284	0.321976	0.288487	0.902095	0.369108	0.806496	0.414216	0.743971	0.943345	0.78981	0.379775
	Idm	0.369039	0.259066	0.729726	0.189229	0.146764	0.0502562	0.908316	0.534019	0.299983	0.288487	0.902095	0.369108	0.743971	0.462433	0.870283	1	0.656853	0.379775
	Idmn	0.0403734	0.504167	0.729726	0.17417	0.0200026	0.028662	0.17417	0.534019	0.475219	0.0113693	0.651949	0.327187	0.0143059	0.0222431	0.0412268	0.176929	0.286321	0.558185
	Idn	0.0761433	0.299983	0.695387	0.321976	0.0254719	0.0502562	0.160023	0.564739	0.564739	0.0500435	0.837552	0.288487	0.072448	0.0178923	0.0412268	0.286422	0.286321	0.305507
	Imc1	0.799991	0.17417	0.596284	0.764616	0.205228	0.122785	0.83578	0.83578	0.729726	0.00898067	0.389179	1	0.120819	0.0274863	0.141645	0.393769	0.374259	0.660549
	Imc2	0.112003	0.908316	0.534019	0.17417	0.981624	0.628609	0.534019	0.944912	0.134361	0.0274863	0.538504	0.806496	0.120819	0.120819	0.934925	0.522431	0.328383	0.883617
	InverseVariance	0.628609	0.240128	0.799991	0.205228	0.0761433	0.0559132	0.981624	0.661661	0.134361	0.462433	0.967292	0.288487	0.806496	0.934925	0.683091	0.83117	0.0506124	0.769698
	JointAverage	0.146764	0.028662	0.112003	0.17417	0.112003	0.0120539	0.146764	0.83578	0.0502562	0.10247	0.151237	0.0143059	0.0412268	0.0864107	0.0864107	0.355554	0.328383	0.883617
	JointEnergy	0.299983	0.321976	0.695387	0.0926881	0.146764	0.0450869	0.661661	0.279015	0.101982	0.10247	0.837552	0.369108	0.252999	0.0500435	0.0864107	0.776205	0.423901	0.769698
	JointEntropy	0.279015	0.299983	0.799991	0.0926881	0.122785	0.028662	0.799991	0.344996	0.101982	0.10247	0.651949	0.806496	0.165124	0.033763	0.0412268	0.722339	0.328383	0.769698
	MCC	0.189229	0.564739	0.564739	0.222188	0.799991	0.534019	0.981624	0.534019	0.146764	0.0113693	0.389179	0.934925	0.072448	0.870283	0.462433	0.477289	0.182602	0.660549
	MaximumProbability	0.475219	0.321976	0.695387	0.0502562	0.299983	0.0688228	0.475219	0.504167	0.189229	0.191418	0.837552	0.369108	0.513629	0.033763	0.10247	0.522431	0.423901	0.883617
	SumAverage	0.146764	0.028662	0.112003	0.17417	0.112003	0.0120539	0.146764	0.83578	0.0502562	0.10247	0.151237	0.0143059	0.0412268	0.0864107	0.0864107	0.355554	0.328383	0.883617
	SumEntropy	0.222188	0.321976	0.661661	0.160023	0.17417	0.0360846	0.764616	0.447208	0.0688228	0.072448	0.774085	0.806496	0.0864107	0.0500435	0.0603891	0.522431	0.374259	0.660549
	SumSquares	0.299983	0.534019	0.369039	0.259066	0.17417	0.0403734	0.661661	0.534019	0.0761433	0.072448	0.651949	1	0.0864107	0.072448	0.220671	0.477289	0.374259	1
gldm	DependenceEntropy	0.0761433	0.447208	0.981624	0.0688228	0.0360846	0.0360846	0.160023	0.146764	0.0225938	0.033763	0.369108	0.191418	0.0178923	0.0143059	0.0178923	0.117942	0.0409927	0.0789826
	DependenceNonUniformity	0.0502562	0.222188	0.146764	0.0559132	0.0761433	0.0688228	0.0926881	0.101982	0.0688228	0.00898067	0.0178923	0.0412268	0.00898067	0.00898067	0.0143059	0.0466049	0.0620555	0.0570399
	DependenceNonUniformityNormalized	0.908316	0.729726	0.447208	0.344996	0.628609	0.369039	0.661661	0.394098	0.729726	0.414216	0.220671	0.0178923	0.0113693	0.369108	0.191418	0.176929	0.0755606	0.187683
	DependenceVariance	0.908316	0.42016	0.504167	0.344996	0.695387	0.205228	0.908316	0.394098	0.628609	0.462433	0.072448	0.00550173	0.141645	0.327187	0.0864107	0.226994	0.0506124	0.187683
	GrayLevelNonUniformity	0.222188	0.0620908	0.0559132	0.160023	0.122785	0.17417	0.101982	0.0620908	0.146764	0.00550173	0.00550173	0.00705073	0.00426672	0.0113693	0.00898067	0.0105152	0.0263301	0.028108
	GrayLevelVariance	0.321976	0.695387	0.279015	0.205228	0.189229	0.0761433	0.764616	0.475219	0.0688228	0.072448	0.593988	0.934925	0.0864107	0.072448	0.220671	0.477289	0.328383	1
	HighGrayLevelEmphasis	0.134361	0.0254719	0.122785	0.160023	0.122785	0.0105693	0.134361	0.871913	0.0620908	0.10247	0.129219	0.0143059	0.0412268	0.0864107	0.0864107	0.355554	0.286321	0.883617
	LargeDependenceEmphasis	0.564739	0.981624	0.534019	0.447208	0.504167	0.189229	0.564739	0.661661	0.661661	0.806496	0.0603891	0.0222431	0.191418	0.414216	0.191418	0.355554	0.130919	0.143235
	LargeDependenceHighGrayLevelEmphasis	0.134361	0.0321904	0.299983	0.259066	0.0926881	0.0620908	0.0360846	0.83578	0.0926881	0.0412268	0.0274863	0.0113693	0.00426672	0.0412268	0.033763	0.286422	0.155132	0.558185
	LargeDependenceLowGrayLevelEmphasis	0.729726	0.0502562	0.42016	0.321976	0.134361	0.0254719	0.321976	0.908316	0.146764	0.567628	0.870283	0.743971	0.414216	0.191418	0.513629	0.776205	0.858955	0.305507
	LowGrayLevelEmphasis	0.259066	0.00187461	0.134361	0.394098	0.0761433	0.00704261	0.0403734	0.871913	0.0360846	0.120819	0.0927225	0.033763	0.0143059	0.0500435	0.0500435	0.200825	0.182602	0.464214
	SmallDependenceEmphasis	0.564739	0.344996	0.42016	0.344996	0.475219	0.222188	0.394098	0.729726	0.394098	0.414216	0.288487	0.414216	0.252999	0.414216	0.220671	0.255509	0.213524	0.143235
	SmallDependenceHighGrayLevelEmphasis	0.160023	0.0761433	0.475219	0.0502562	0.0761433	0.028662	0.695387	0.447208	0.0688228	0.220671	0.870283	0.624206	0.934925	0.220671	0.567628	0.722339	0.722283	0.769698
	SmallDependenceLowGrayLevelEmphasis	0.0360846	0.0502562	0.134361	0.122785	0.112003	0.0620908	0.0926881	0.299983	0.0620908	0.0274863	0.0143059	0.0603891	0.00705073	0.0500435	0.0412268	0.477289	0.130919	0.143235
glrlm	GrayLevelNonUniformity	0.0926881	0.0403734	0.0450869	0.0840868	0.0761433	0.134361	0.0840868	0.0840868	0.146764	0.00550173	0.0025191	0.00328861	0.00426672	0.0113693	0.00898067	0.0128702	0.0263301	0.028108
	GrayLevelNonUniformityNormalized	0.369039	0.369039	0.369039	0.279015	0.240128	0.0403734	0.695387	0.394098	0.122785	0.0864107	0.538504	1	0.120819	0.072448	0.191418	0.319767	0.328383	0.883617
	GrayLevelVariance	0.344996	0.871913	0.189229	0.240128	0.17417	0.0559132	0.661661	0.564739	0.0620908	0.072448	0.485749	0.683091	0.0864107	0.072448	0.220671	0.569672	0.374259	0.769698
	HighGrayLevelRunEmphasis	0.112003	0.0225938	0.0360846	0.205228	0.122785	0.0105693	0.160023	0.83578	0.0620908	0.10247	0.176002	0.0113693	0.0412268	0.0864107	0.10247	0.393769	0.248058	1
	LongRunEmphasis	0.628609	0.764616	0.504167	0.596284	0.504167	0.279015	0.504167	0.661661	0.564739	0.683091	0.0412268	0.0222431	0.252999	0.513629	0.327187	0.355554	0.0913739	0.107347
	LongRunHighGrayLevelEmphasis	0.0620908	0.189229	0.299983	0.299983	0.0840868	0.0176746	0.0321904	0.871913	0.0926881	0.0500435	0.0178923	0.033763	0.0178923	0.0864107	0.072448	0.255509	0.130919	0.464214
	LongRunLowGrayLevelEmphasis	0.42016	0.369039	0.695387	0.222188	0.0926881	0.00807883	0.321976	0.83578	0.0321904	0.462433	0.806496	0.870283	0.0864107	0.0603891	0.072448	0.477289	0.78981	0.883617
	LowGrayLevelRunEmphasis	0.122785	0.00296624	0.134361	0.321976	0.0761433	0.00704261	0.0403734	0.799991	0.0321904	0.120819	0.0778637	0.0500435	0.0222431	0.0500435	0.0500435	0.226994	0.213524	0.464214
	RunEntropy	0.146764	0.279015	0.189229	0.146764	0.0688228	0.0200026	0.134361	0.279015	0.0254719	0.0603891	0.0500435	0.0500435	0.033763	0.033763	0.0603891	0.226994	0.130919	0.187683
	RunLengthNonUniformity	0.0450869	0.101982	0.146764	0.0450869	0.0840868	0.0620908	0.112003	0.0926881	0.0620908	0.00898067	0.072448	0.072448	0.0178923	0.00550173	0.00705073	0.0330063	0.0506124	0.0570399
	RunLengthNonUniformityNormalized	0.475219	0.564739	0.564739	0.369039	0.447208	0.189229	0.596284	0.944912	0.564739	0.624206	0.033763	0.0412268	0.288487	0.567628	0.288487	0.618859	0.248058	0.241567
	RunPercentage	0.447208	0.944912	0.564739	0.42016	0.475219	0.189229	0.504167	0.981624	0.628609	0.934925	0.033763	0.0178923	0.191418	0.462433	0.327187	0.477289	0.182602	0.143235
	RunVariance	0.871913	0.394098	0.222188	0.729726	0.661661	0.344996	0.321976	0.447208	0.596284	0.252999	0.00550173	0.0143059	0.0274863	0.288487	0.191418	0.176929	0.155132	0.107347
	ShortRunEmphasis	0.475219	0.447208	0.534019	0.321976	0.42016	0.189229	0.695387	0.981624	0.564739	0.624206	0.141645	0.220671	0.567628	0.624206	0.462433	0.618859	0.248058	0.241567
	ShortRunHighGrayLevelEmphasis	0.146764	0.0559132	0.240128	0.160023	0.122785	0.0137206	0.259066	0.83578	0.0761433	0.10247	0.462433	0.165124	0.0603891	0.0864107	0.10247	0.522431	0.374259	1
	ShortRunLowGrayLevelEmphasis	0.0321904	0.0155876	0.101982	0.369039	0.0688228	0.00704261	0.0620908	0.729726	0.0254719	0.072448	0.0113693	0.0603891	0.0143059	0.0412268	0.0500435	0.319767	0.155132	0.464214
glszm	GrayLevelNonUniformity	0.0688228	0.0360846	0.0559132	0.0559132	0.0360846	0.028662	0.117247	0.0120539	0.028662	0.102169	0.0194242	0.0245554	0.0221845	0.00898067	0.0142632	0.00855167	0.0233961	0.123766
	GrayLevelNonUniformityNormalized	0.205166	0.871913	0.944912	0.112003	0.0688228	0.0092495	0.433499	0.981624	0.17417	0.0603891	0.902095	0.653094	0.0862728	0.0603891	0.141645	0.943345	0.328383	0.769698
	GrayLevelVariance	0.205228	0.908316	0.871913	0.205228	0.0761433	0.0200026	0.628609	0.661661	0.299983	0.072448	0.593988	0.288487	0.120656	0.0603891	0.252999	0.522431	0.477197	0.558185
	HighGrayLevelZoneEmphasis	0.0840868	0.00344291	0.534019	0.101982	0.0761433	0.0137206	0.344996	0.628609	0.0403734	0.0603891	0.234382	0.0412268	0.220469	0.0864107	0.120819	0.83117	0.656853	0.660549
	LargeAreaEmphasis	0.205228	0.299983	0.0926881	0.279015	0.394098	0.534019	0.146764	0.134361	0.871913	0.033763	0.0274863	0.0143059	0.00705073	0.120819	0.0412268	0.0550088	0.155132	0.187683
	LargeAreaHighGrayLevelEmphasis	0.112003	0.160023	0.0926881	0.160023	0.222188	0.189229	0.0559132	0.299983	0.240128	0.0113693	0.00550173	0.00898067	0.00426672	0.0178923	0.0222431	0.0756221	0.213524	0.241567
	LargeAreaLowGrayLevelEmphasis	0.504167	0.729726	0.0926881	0.534019	0.695387	0.871913	0.344996	0.134361	0.475219	0.0864107	0.0500435	0.0274863	0.0500435	0.683091	0.252999	0.102146	0.182602	0.0789826
	LowGrayLevelZoneEmphasis	0.0403734	0.000299041	0.222188	0.00296624	0.0688228	0.00704261	0.628609	0.0688228	0.00612734	0.165124	0.151237	0.0603891	0.164938	0.0500435	0.141645	0.669815	0.423901	0.883617
	SizeZoneNonUniformity	0.0559132	0.0137206	0.0688228	0.0212284	0.0254719	0.00704261	0.0360846	0.0450869	0.0176746	0.0836509	0.0365049	0.0274184	0.0452661	0.0222431	0.0603891	0.0190165	0.0408885	0.185249
	SizeZoneNonUniformityNormalized	0.518925	0.42016	0.944912	0.83578	0.101982	0.0176746	0.799991	0.908316	0.628609	0.28764	0.389179	0.462433	0.120656	0.414216	0.0274863	0.722339	0.476969	0.557643
	SmallAreaEmphasis	0.222188	0.908316	0.394098	0.0450869	0.101982	0.0200026	0.394098	0.871913	0.596284	0.191418	0.513629	0.683091	0.743971	0.743971	0.743971	0.355554	0.109745	0.305507
	SmallAreaHighGrayLevelEmphasis	0.0254719	0.000838576	0.695387	0.0155876	0.0502562	0.0155876	0.661661	0.447208	0.112003	0.0412268	0.191418	0.033763	0.567628	0.10247	0.288487	0.943345	0.929199	0.305507
	SmallAreaLowGrayLevelEmphasis	0.0840868	0.00218877	0.394098	0.534019	0.0620908	0.0321904	0.504167	0.160023	0.0225938	0.743971	0.567628	0.870283	0.806496	0.0864107	0.683091	0.776205	0.0755606	0.558185
	ZoneEntropy	0.0254719	0.112003	0.0926881	0.0450869	0.0200026	0.0502562	0.0502562	0.205228	0.0403734	0.0221845	0.151237	0.0412268	0.0177919	0.0178923	0.0274863	0.255509	0.213524	0.305507
	ZonePercentage	0.369039	0.146764	0.628609	0.628609	0.764616	0.695387	0.321976	0.981624	0.42016	0.072448	0.0412268	0.0603891	0.033763	0.252999	0.120819	0.135593	0.182602	0.187683
	ZoneVariance	0.222188	0.279015	0.0926881	0.205228	0.369039	0.475219	0.134361	0.160023	0.764616	0.0178923	0.00769129	0.0143059	0.00550173	0.120819	0.033763	0.0550088	0.130919	0.241567
ngtdm	Busyness	0.695387	0.0688228	0.0620908	0.764616	0.344996	0.661661	0.189229	0.0200026	0.447208	0.327187	0.0445108	0.0412268	0.191418	0.0412268	0.033763	0.135593	0.0329694	0.187683
	Coarseness	0.112003	0.0559132	0.0450869	0.0688228	0.0502562	0.0620908	0.0926881	0.0502562	0.0688228	0.00426672	0.0650043	0.0143059	0.0178923	0.00426672	0.00426672	0.0275895	0.0329694	0.040424
	Complexity	0.160023	0.112003	0.596284	0.205228	0.0360846	0.0120539	0.661661	0.908316	0.0761433	0.0500435	0.485749	0.683091	0.10247	0.072448	0.220671	0.722339	0.477197	0.769698
	Contrast	0.475219	0.729726	0.447208	0.981624	0.240128	0.871913	0.394098	0.321976	0.504167	0.743971	0.967292	0.462433	0.0603891	0.220671	0.072448	0.522431	0.477197	0.143235
	Strength	0.944912	0.160023	0.0840868	0.661661	0.42016	0.729726	0.101982	0.0120539	0.628609	0.934925	0.774085	0.288487	0.252999	0.120819	0.0222431	0.135593	0.155132	0.143235

## Sheet: IDHwt-Utest-p-sex
Group	Feature	FET_mic-dkfz-native_TBR	FET_TTP_mic-dkfz-native	FET_TTPRef_mic-dkfz-native	FET_TBR5-15_mic-dkfz-native	FET_Slope_mic-dkfz-native	FET_SlopeTBR_mic-dkfz-native	GE180_mic-dkfz-native_TBR	normT1c_mic-dkfz-native	normT2_mic-dkfz-native	FET_TBR	FET_TTP	FET_TTPRef	FET_TBR5-15	FET_Slope	FET_SlopeTBR	GE180_13_TBR	GE180_16_TBR	GE180_18_TBR
firstorder	10Percentile	0.643429	0.398625	0.474029	0.610611	0.676957	0.516937	0.40471	0.901757	0.184506	0.44028	0.262602	0.756647	0.638539	0.919821	0.893235	0.921653	0.703109	0.566511
	90Percentile	0.422335	0.548204	0.941315	0.516937	0.189662	0.0214962	0.189662	0.184506	0.568052	0.144411	0.35084	0.0925212	0.202303	0.491555	0.0781476	0.358645	0.25288	0.342438
	Energy	0.205768	0.323377	0.189662	0.184506	0.370809	0.089633	0.105193	0.122823	0.240914	0.420662	0.749913	0.240252	0.401566	0.986615	0.392217	0.258036	0.306727	0.420208
	Entropy	0.458902	0.217044	0.294057	0.568052	0.722666	0.24716	0.287015	0.179454	0.205768	0.185056	0.208305	0.687215	0.202303	0.662699	0.0440952	0.470758	0.306727	0.298841
	InterquartileRange	0.816961	0.381845	0.184397	0.975381	0.468314	0.665706	0.330995	0.431313	0.362617	0.19068	0.506112	0.827256	0.322264	0.879985	0.0458895	0.566158	0.298601	0.351622
	Kurtosis	0.006311	0.362617	0.081224	0.0135547	0.138523	0.0135547	0.189662	0.387534	0.184506	0.749913	0.93315	0.77549	0.523794	0.364971	0.158767	0.294138	0.567531	0.641413
	Maximum	0.105193	0.414127	0.414127	0.0867554	0.315874	0.0075976	0.0987292	0.0448623	0.734258	0.168922	0.981745	0.624468	0.153867	0.762669	0.0245726	0.158625	0.165772	0.251631
	MeanAbsoluteDeviation	0.370809	0.280087	0.160271	0.516937	0.643429	0.387534	0.111987	0.184506	0.24716	0.135408	0.290547	0.579835	0.179556	0.724608	0.0317617	0.333481	0.260141	0.333408
	Mean	0.88955	0.422335	0.155727	0.975381	0.280087	0.25999	0.346577	0.370809	0.987689	0.253951	0.603013	0.0934147	0.227082	0.356159	0.737225	0.533354	0.323414	0.380101
	Median	0.643429	0.752323	0.117676	0.487453	0.20854	0.162574	0.599839	0.516937	0.793078	0.44028	0.765694	0.12016	0.401566	0.330534	0.6996	0.921653	0.54429	0.462699
	Minimum	0.205768	0.324924	0.241962	0.13446	0.13049	0.0759824	0.0987292	0.477831	0.13049	0.0477449	0.47147	0.682932	0.253951	0.275504	0.126844	0.153839	0.314998	0.0377238
	Range	0.059768	0.309726	0.242004	0.0557018	0.516937	0.00953376	0.0537567	0.115512	0.88955	0.163785	0.213019	0.0856278	0.131072	0.638539	0.0558088	0.153839	0.171126	0.223206
	RobustMeanAbsoluteDeviation	0.676957	0.259983	0.0640775	0.804997	0.449597	0.610611	0.24716	0.330995	0.308487	0.174178	0.176845	0.512928	0.261001	0.737225	0.0331204	0.460734	0.29062	0.324534
	RootMeanSquared	0.74591	0.40471	0.160271	0.804997	0.458902	0.323377	0.330995	0.266575	0.8531	0.253951	0.579835	0.0700069	0.202303	0.93315	0.290547	0.421855	0.306727	0.360961
	Skewness	0.0075976	0.346577	0.13446	0.0108964	0.379114	0.280087	0.122823	0.122823	0.396066	0.879985	0.383001	0.196429	0.430406	0.322264	0.330534	0.258036	0.386381	0.542509
	TotalEnergy	0.205768	0.323377	0.189662	0.184506	0.370809	0.089633	0.105193	0.122823	0.240914	0.420662	0.749913	0.240252	0.401566	0.986615	0.392217	0.258036	0.306727	0.420208
	Uniformity	0.828969	0.174505	0.217044	1	0.610611	0.440401	0.507008	0.315874	0.253519	0.220693	0.253951	0.866768	0.282958	0.737225	0.0458895	0.793112	0.405663	0.389901
	Variance	0.228757	0.354539	0.14268	0.294057	0.734258	0.222846	0.0956186	0.10192	0.301215	0.139854	0.185056	0.614756	0.139854	0.749913	0.0345286	0.28666	0.238785	0.333408
glcm	Autocorrelation	0.40471	0.926236	0.126611	0.487453	0.346577	0.00725562	0.217044	0.458902	0.194924	0.153867	0.906515	0.118708	0.135408	0.523794	0.0279686	0.376067	0.245761	0.290587
	ClusterProminence	0.10192	0.975381	0.179454	0.119123	0.841016	0.0618917	0.0482587	0.0518687	0.547319	0.19068	0.131072	0.491555	0.149082	0.662699	0.0374989	0.184261	0.160545	0.244299
	ClusterShade	0.00832523	0.963078	0.126611	0.0386715	1	0.164915	0.034519	0.151281	0.643429	0.253951	0.687215	0.95986	0.168922	0.401566	0.356159	0.173661	0.150465	0.230087
	ClusterTendency	0.205768	0.568052	0.13446	0.301215	0.757621	0.217044	0.073467	0.119123	0.217044	0.144411	0.179556	0.614756	0.168922	0.687215	0.0331204	0.27209	0.205997	0.30725
	Contrast	0.379114	0.0686404	0.734258	0.440401	0.950785	0.0500364	0.189662	0.0686404	0.950785	0.0700069	0.100155	0.814308	0.049663	0.512928	0.0045792	0.231457	0.199852	0.251631
	Correlation	0.632408	0.362617	0.13446	0.757621	0.557639	0.354539	0.468314	0.74591	0.0223898	0.591372	0.827355	0.84045	0.919821	0.502181	0.512928	0.325352	0.386381	0.451857
	DifferenceAverage	0.589154	0.0618917	0.711138	0.599839	0.8531	0.0663266	0.240914	0.10192	0.963078	0.0870429	0.158767	0.737225	0.0516453	0.491555	0.00563791	0.325352	0.225253	0.290587
	DifferenceEntropy	0.431313	0.0759824	0.913986	0.516937	0.88955	0.0482587	0.184506	0.108548	0.901757	0.0753524	0.131072	0.788372	0.0516453	0.491555	0.0107712	0.258036	0.182222	0.266753
	DifferenceVariance	0.222846	0.092587	0.86522	0.253519	0.926236	0.0307536	0.111987	0.0618917	0.926236	0.0558088	0.0700069	0.591372	0.0359876	0.591372	0.00803267	0.163524	0.160545	0.274544
	Id	0.804997	0.0577051	0.8531	0.828969	0.734258	0.0710201	0.315874	0.194924	0.975381	0.0967381	0.185056	0.95986	0.0870429	0.420662	0.0045792	0.470758	0.25288	0.342438
	Idm	0.816961	0.0663266	0.901757	0.816961	0.734258	0.0686404	0.323377	0.189662	0.975381	0.103668	0.179556	0.95986	0.0870429	0.356159	0.0045792	0.460734	0.25288	0.342438
	Idmn	0.089633	0.164915	0.804997	0.13446	0.769387	0.24716	0.458902	0.440401	0.901757	0.853588	0.179556	0.614756	0.906515	0.724608	0.946497	0.367291	0.603259	0.843799
	Idn	0.155727	0.108548	0.88955	0.14268	0.74591	0.280087	0.793078	0.610611	0.828969	0.460413	0.196429	0.946497	0.946497	0.674914	0.986615	0.611347	0.716005	0.43061
	Imc1	0.901757	0.160271	0.169659	0.781207	0.40471	0.0618917	0.294057	0.8531	0.0124294	0.827355	0.853588	0.290547	0.568405	0.674914	0.208305	0.947722	0.781639	0.760738
	Imc2	0.422335	0.913986	0.0987292	0.769387	0.86522	0.643429	0.468314	0.537094	0.00262182	0.534776	0.77549	0.347481	0.603013	0.946497	0.545873	0.566158	0.425508	0.507484
	InverseVariance	0.975381	0.105193	0.734258	0.516937	0.458902	0.24716	0.273274	0.338728	0.963078	0.275504	0.364971	0.919821	0.0625755	0.814308	0.0245726	0.718381	0.821815	0.733603
	JointAverage	0.516937	0.913986	0.0987292	0.699676	0.330995	0.00574432	0.253519	0.537094	0.194924	0.168922	0.973234	0.135408	0.110987	0.502181	0.0256626	0.533354	0.298601	0.315814
	JointEnergy	0.938503	0.081224	0.301215	0.938503	0.665706	0.228757	0.458902	0.354539	0.387534	0.144411	0.185056	0.93315	0.208305	0.545873	0.0345286	0.869794	0.445908	0.360961
	JointEntropy	0.547319	0.105193	0.422335	0.621468	0.804997	0.105193	0.23478	0.151281	0.362617	0.122724	0.153867	0.814308	0.139854	0.579835	0.030451	0.491161	0.25288	0.266753
	MCC	0.387534	0.387534	0.0577051	0.688281	0.458902	0.338728	0.468314	0.769387	0.00547855	0.712065	0.973234	0.638539	0.919821	0.220693	0.591372	0.341739	0.298601	0.30725
	MaximumProbability	0.913986	0.0618917	0.413467	0.711138	0.86522	0.273274	0.362617	0.688281	0.599839	0.220693	0.356159	0.737225	0.179556	0.650573	0.0267942	0.973847	0.627626	0.641413
	SumAverage	0.516937	0.913986	0.0987292	0.699676	0.330995	0.00574432	0.253519	0.537094	0.194924	0.168922	0.973234	0.135408	0.110987	0.502181	0.0256626	0.533354	0.298601	0.315814
	SumEntropy	0.497179	0.205768	0.273274	0.643429	0.793078	0.280087	0.205768	0.174505	0.14268	0.196429	0.233601	0.762669	0.196429	0.579835	0.0477449	0.421855	0.267545	0.333408
	SumSquares	0.24716	0.487453	0.14268	0.301215	0.688281	0.200293	0.0759824	0.10192	0.346577	0.144411	0.185056	0.614756	0.135408	0.650573	0.030451	0.264999	0.231949	0.315814
gldm	DependenceEntropy	0.0839528	0.194924	0.146933	0.23478	0.610611	0.280087	0.0577051	0.0839528	0.081224	0.247035	0.282958	0.356159	0.401566	0.749913	0.48105	0.501539	0.386381	0.473684
	DependenceNonUniformity	0.273274	0.308487	0.211352	0.280087	0.217044	0.126611	0.138523	0.138523	0.205768	0.534776	0.568405	0.568405	0.470669	0.534776	0.450282	0.27209	0.275092	0.370455
	DependenceNonUniformityNormalized	0.757621	0.632408	0.688281	0.557639	0.610611	0.266575	0.568052	0.654529	0.413467	0.220693	0.401566	0.44028	0.19068	0.523794	0.0156997	0.986922	0.395951	0.230087
	DependenceVariance	0.422335	0.88955	0.280087	0.330995	0.578558	0.253519	0.589154	0.781207	0.387534	0.0934147	0.814308	0.614756	0.144411	0.268185	0.00657177	0.973847	0.260141	0.088815
	GrayLevelNonUniformity	0.294057	0.665706	0.217044	0.25999	0.379114	0.643429	0.599839	0.557639	0.516937	0.814308	1	0.762669	0.788372	0.534776	0.77549	0.27209	0.415515	0.641413
	GrayLevelVariance	0.222846	0.354539	0.105193	0.301215	0.734258	0.222846	0.0956186	0.10192	0.301215	0.135408	0.185056	0.6996	0.135408	0.749913	0.0359876	0.28666	0.238785	0.324534
	HighGrayLevelEmphasis	0.370809	0.950785	0.146933	0.468314	0.354539	0.00953376	0.189662	0.449597	0.169659	0.202303	0.84045	0.100155	0.153867	0.523794	0.0256626	0.38497	0.282784	0.324534
	LargeDependenceEmphasis	0.804997	0.217044	0.599839	0.734258	0.599839	0.151281	0.379114	0.458902	0.526966	0.0516453	0.420662	0.712065	0.0726394	0.383001	0.00282446	0.522636	0.218696	0.179132
	LargeDependenceHighGrayLevelEmphasis	0.547319	0.537094	0.200293	0.901757	0.205768	0.146933	0.379114	0.370809	0.200293	0.534776	0.534776	0.135408	0.906515	0.591372	0.196429	0.947722	0.876099	0.720157
	LargeDependenceLowGrayLevelEmphasis	0.86522	0.40471	0.081224	0.769387	0.589154	0.0147691	0.23478	0.804997	0.547319	0.185056	0.591372	0.253951	0.0625755	0.338939	0.00593497	0.869794	0.435639	0.389901
	LowGrayLevelEmphasis	0.413467	0.86522	0.092587	0.632408	0.362617	0.00275811	0.0987292	0.757621	0.315874	0.220693	0.853588	0.163785	0.0839912	0.322264	0.0279686	0.947722	0.54429	0.409955
	SmallDependenceEmphasis	0.497179	0.0618917	0.676957	0.665706	0.557639	0.111987	0.338728	0.200293	0.963078	0.0406838	0.168922	0.502181	0.0172063	0.603013	0.00213982	0.350127	0.282784	0.420208
	SmallDependenceHighGrayLevelEmphasis	0.24716	0.10192	0.621468	0.301215	0.722666	0.0262855	0.179454	0.092587	0.557639	0.0870429	0.118708	0.579835	0.0331204	0.430406	0.00412047	0.212841	0.212278	0.351622
	SmallDependenceLowGrayLevelEmphasis	0.169659	0.155727	0.516937	0.688281	0.222846	0.184506	0.370809	0.804997	0.217044	0.853588	0.523794	0.383001	0.253951	0.420662	0.282958	0.421855	0.61539	0.615985
glrlm	GrayLevelNonUniformity	0.323377	0.379114	0.25999	0.308487	0.370809	0.557639	0.422335	0.449597	0.413467	0.788372	0.626599	0.603013	0.687215	0.512928	0.724608	0.231457	0.331975	0.496079
	GrayLevelNonUniformityNormalized	0.547319	0.151281	0.458902	0.734258	0.688281	0.370809	0.301215	0.222846	0.25999	0.214434	0.196429	0.534776	0.233601	0.749913	0.0579932	0.611347	0.376954	0.370455
	GrayLevelVariance	0.164915	0.468314	0.0686404	0.200293	0.781207	0.200293	0.081224	0.081224	0.370809	0.135408	0.163785	0.687215	0.135408	0.749913	0.0374989	0.258036	0.231949	0.351622
	HighGrayLevelRunEmphasis	0.253519	0.987689	0.160271	0.370809	0.362617	0.00953376	0.151281	0.323377	0.189662	0.174178	0.591372	0.139854	0.135408	0.523794	0.0279686	0.317354	0.275092	0.315814
	LongRunEmphasis	0.926236	0.25999	0.516937	0.816961	0.578558	0.164915	0.362617	0.440401	0.413467	0.0440952	0.364971	0.6996	0.0558088	0.392217	0.00152038	0.512031	0.212278	0.184998
	LongRunHighGrayLevelEmphasis	0.440401	0.621468	0.23478	0.487453	0.266575	0.0332223	0.189662	0.86522	0.146933	0.247035	0.545873	0.158767	0.253951	0.450282	0.0516453	0.533354	0.36767	0.380101
	LongRunLowGrayLevelEmphasis	0.676957	0.13446	0.122823	0.877371	0.40471	0.00173408	0.164915	0.926236	0.354539	0.158767	0.314131	0.214434	0.0649766	0.347481	0.020604	0.831252	0.35853	0.298841
	LowGrayLevelRunEmphasis	0.330995	0.88955	0.0785676	0.526966	0.323377	0.00290084	0.10192	0.938503	0.330995	0.185056	0.919821	0.135408	0.0674531	0.322264	0.0267942	0.743033	0.395951	0.360961
	RunEntropy	0.119123	0.599839	0.769387	0.184506	0.841016	0.273274	0.169659	0.13446	0.122823	0.330534	0.724608	0.420662	0.338939	0.827355	0.163785	0.441049	0.282784	0.324534
	RunLengthNonUniformity	0.151281	0.0332223	0.222846	0.169659	0.13049	0.092587	0.0640775	0.13049	0.155727	0.48105	0.107278	0.470669	0.557084	0.512928	0.502181	0.189737	0.205997	0.30725
	RunLengthNonUniformityNormalized	0.987689	0.0987292	0.828969	0.926236	0.578558	0.108548	0.458902	0.280087	0.711138	0.0649766	0.306133	0.638539	0.0602483	0.470669	0.00282446	0.470758	0.260141	0.251631
	RunPercentage	0.88955	0.194924	0.665706	0.901757	0.589154	0.151281	0.396066	0.379114	0.537094	0.0440952	0.314131	0.853588	0.0558088	0.392217	0.00191143	0.501539	0.225253	0.197156
	RunVariance	0.8531	0.315874	0.547319	0.722666	0.610611	0.151281	0.346577	0.507008	0.354539	0.0477449	0.430406	0.749913	0.0781476	0.373919	0.00143487	0.566158	0.205997	0.162362
	ShortRunEmphasis	0.950785	0.092587	0.877371	0.963078	0.568052	0.108548	0.458902	0.273274	0.699676	0.0602483	0.122724	1	0.0602483	0.491555	0.00282446	0.470758	0.260141	0.282488
	ShortRunHighGrayLevelEmphasis	0.253519	0.194924	0.164915	0.362617	0.379114	0.00997006	0.138523	0.253519	0.222846	0.158767	0.100155	0.179556	0.103668	0.523794	0.0235229	0.28666	0.260141	0.282488
	ShortRunLowGrayLevelEmphasis	0.308487	0.86522	0.0867554	0.396066	0.294057	0.00390826	0.10192	0.938503	0.308487	0.220693	0.973234	0.103668	0.0649766	0.330534	0.030451	0.658067	0.445908	0.420208
glszm	GrayLevelNonUniformity	0.189662	0.0618917	0.174505	0.155727	0.266575	0.0262855	0.14268	0.108548	0.379114	0.168893	0.208305	0.290547	0.163785	0.460413	0.118708	0.237912	0.445908	0.347002
	GrayLevelNonUniformityNormalized	0.059768	0.0432411	0.370809	0.0618917	0.711138	0.0785676	0.0618917	0.0618917	0.86522	0.116733	0.347481	0.322264	0.0967381	0.853588	0.208305	0.11183	0.176609	0.415054
	GrayLevelVariance	0.073467	0.0557018	0.938503	0.0401469	0.568052	0.0518687	0.0710201	0.073467	0.688281	0.20528	0.0625755	0.139854	0.107278	0.95986	0.139854	0.195332	0.165772	0.255345
	HighGrayLevelZoneEmphasis	0.0663266	0.0710201	0.211345	0.0577051	0.396066	0.00953376	0.0358587	0.0640775	0.413467	0.153867	0.879985	0.674914	0.0753524	0.411048	0.0317617	0.195332	0.176609	0.286509
	LargeAreaEmphasis	0.793078	0.793078	0.315874	0.578558	0.440401	0.537094	0.711138	0.632408	0.621468	0.196429	0.814308	1	0.149082	0.534776	0.0967381	0.986922	0.958551	0.801989
	LargeAreaHighGrayLevelEmphasis	0.88955	0.938503	0.205768	1	0.205768	0.757621	0.926236	0.557639	0.440401	0.626599	0.879985	0.44028	0.491555	0.749913	0.491555	0.844059	0.603259	0.85784
	LargeAreaLowGrayLevelEmphasis	0.975381	0.877371	0.643429	0.828969	0.74591	0.146933	0.422335	0.722666	0.975381	0.0726394	0.512928	0.579835	0.0516453	0.430406	0.00239299	0.882715	0.986178	0.542509
	LowGrayLevelZoneEmphasis	0.179454	0.179454	0.301215	0.330995	0.440401	0.00390826	0.073467	0.164915	0.200293	0.208305	0.893235	0.261001	0.0149909	0.373919	0.0172063	0.258036	0.306727	0.425382
	SizeZoneNonUniformity	0.111987	0.00372089	0.273274	0.0448623	0.431313	0.006311	0.0640775	0.0640775	0.40471	0.10906	0.174149	0.264568	0.057989	0.392217	0.0674531	0.173661	0.225253	0.347002
	SizeZoneNonUniformityNormalized	0.458902	0.0759824	0.841016	0.13446	0.323377	0.200293	0.179454	0.711138	0.301215	0.953176	0.507533	0.926481	0.0753524	0.95986	0.0235229	0.767951	0.627626	0.878983
	SmallAreaEmphasis	0.516937	0.0206376	0.793078	0.155727	0.301215	0.179454	0.151281	0.74591	0.413467	0.724608	0.202303	0.579835	0.0516453	0.6996	0.0180061	0.844059	0.986178	0.942881
	SmallAreaHighGrayLevelEmphasis	0.0987292	0.387534	0.273274	0.0537567	0.699676	0.0075976	0.0432411	0.089633	0.578558	0.153867	0.401566	0.306133	0.0331204	0.364971	0.020604	0.144597	0.160545	0.223206
	SmallAreaLowGrayLevelEmphasis	0.184506	0.10192	0.330995	0.138523	0.10192	0.0223898	0.0686404	0.13049	0.122823	0.100155	0.762669	0.512928	0.0188383	0.919821	0.220693	0.237912	0.323414	0.230087
	ZoneEntropy	0.0785676	0.0482587	0.25999	0.0557018	0.200293	0.0198072	0.034519	0.0686404	0.301215	0.101894	0.392217	0.534776	0.196421	0.749913	0.268185	0.104631	0.140876	0.311503
	ZonePercentage	0.449597	0.194924	0.497179	0.487453	0.497179	0.138523	0.431313	0.179454	0.938503	0.0406838	0.502181	0.712065	0.030451	0.523794	0.00886699	0.358645	0.639965	0.542509
	ZoneVariance	0.722666	0.816961	0.323377	0.547319	0.468314	0.568052	0.74591	0.654529	0.688281	0.268185	0.827355	0.95986	0.227082	0.879985	0.163785	0.934679	0.835317	0.815869
ngtdm	Busyness	0.938503	0.0448623	0.330995	0.86522	0.379114	0.526966	0.676957	0.769387	0.74591	0.523794	0.330534	0.712065	0.491555	0.44028	0.392217	0.908648	0.986178	0.843799
	Coarseness	0.266575	0.13049	0.160271	0.194924	0.14268	0.138523	0.280087	0.189662	0.370809	0.383001	0.364971	0.420662	0.373919	0.420662	0.420662	0.153839	0.176609	0.451857
	Complexity	0.073467	0.0118984	0.86522	0.092587	0.507008	0.00320672	0.0785676	0.0987292	0.913986	0.0934147	0.0188383	0.973234	0.0810266	0.491555	0.00886699	0.131539	0.150465	0.216474
	Contrast	0.877371	0.301215	0.164915	0.537094	0.487453	0.578558	0.568052	0.273274	0.301215	0.0649766	0.275504	0.674914	0.253951	0.973234	0.240252	0.611347	0.35853	0.209889
	Strength	0.338728	0.0295794	0.217044	0.362617	0.362617	0.40471	0.25999	0.757621	0.396066	0.338939	0.470669	0.893235	0.208305	0.919821	0.196429	0.441049	0.567531	0.68035
